# Supplementary material for: Crystal structure of barium perchlorate anhydrate, Ba(ClO4)2, from laboratory X-ray powder data
Source: Acta Crystallogr E Crystallogr Commun. 2015 May 9;71(Pt 6):588–91. doi: 10.1107/S2056989015008828 (PMC4459332; doi:10.1107/S2056989015008828)
Supplement: Supplementary file 1 [file e-71-00588-sup1.cif]

##############################################################################
#                                                                            #
# This CIF contains the data in a paper accepted for publication in          #
# Acta Crystallographica Section E. It conforms to the requirements of       #
# Notes for Authors for Acta Crystallographica Section E, and has been       #
# peer reviewed under the auspices of the IUCr Commission on Journals.       #
#                                                                            #
# Full details of the Crystallographic Information File format               #
# are given in the paper "The Crystallographic Information File (CIF):       #
# a New Standard Archive File for Crystallography" by S. R. Hall, F. H.      #
# Allen and I. D. Brown [Acta Cryst. (1991), A47, 655-685].                  #
#                                                                            #
# The current version of the core CIF dictionary is obtainable from          #
# ftp://ftp.iucr.org/pub/cif_core.dic.                                       #
#                                                                            #
# Software is freely available for graphical display of the structure(s)     #
# in this CIF. For information consult the CIF software page                 #
# http://www.iucr.org/resources/cif/software.                                #
#                                                                            #
# This file may be used for bona fide research purposes within the           #
# scientific community so long as proper attribution is given to the journal # 
# article from which it was obtained.                                        #
#                                                                            #
##############################################################################
data_I
_database_code_depnum_ccdc_archive 'CCDC 1063587'
_audit_creation_method     "from EXP file using GSAS2CIF"
_journal_data_validation_number     ?
_journal_date_recd_electronic     2015-04-24
_journal_date_accepted     2015-05-06
_journal_name_full     'Acta Crystallographica, Section E'
_journal_year     2015
_journal_volume     71
_journal_issue      6
_journal_page_first     588
_journal_page_last     591
_journal_paper_category     GI
_journal_paper_doi     10.1107/S2056989015008828
_journal_coeditor_code     CV5487
_publ_contact_author_name     'Seung-Tae Hong'
_publ_contact_author_address
;
Daegu Gyeongbuk Institute of Science & Technology (DGIST)
Daegu 711-873, Republic of Korea
;
_publ_contact_author_email     'st.hong@dgist.ac.kr'
_publ_contact_author_fax     '82-53-785-6409'
_publ_contact_author_phone     '82-53-785-6415'
_publ_section_title
;
Crystal structure of barium perchlorate anhydrate, Ba(ClO~4~)~2~, from
laboratory X-ray powder data
;
loop_
    _publ_author_name
    _publ_author_footnote
    _publ_author_address
    'Lee, Jeonghoo H.' .
;
Daegu Gyeongbuk Institute of Science & Technology (DGIST)
Daegu 711-873, Republic of Korea
;
    'Kang, Ji Hoon' .
;
Daegu Gyeongbuk Institute of Science & Technology (DGIST)
Daegu 711-873, Republic of Korea
;
    'Lim, Sung-Chul' .
;
Daegu Gyeongbuk Institute of Science & Technology (DGIST)
Daegu 711-873, Republic of Korea
;
    'Hong, Seung-Tae' .
;
Daegu Gyeongbuk Institute of Science & Technology (DGIST)
Daegu 711-873, Republic of Korea
;
_publ_section_synopsis
;
The previously unknown crystal structure of barium perchlorate anhydrate,
determined and refined from laboratory X-ray powder diffraction data,
represents a new structure type. The structure can be described as a
three-dimensional polyhedral network resulting from the corner- and
edge-sharing of BaO~12~ polyhedra and ClO~4~ tetrahedra.
;
_pd_block_id     2015-04-21T15:23|B5|SungChul_Lim|PANalytical
_chemical_name_systematic
;
Barium perchlorate anhydrate
;
_chemical_name_common     Barium_perchlorate_anhydrate
_chemical_formula_moiety     "2(Cl O4), Ba"
_chemical_formula_sum     "Ba Cl2 O8"
_chemical_formula_structural     Ba(ClO4)2
_chemical_formula_analytical     BaCl2O8
_chemical_formula_iupac     'Ba (ClO4)2'
_chemical_formula_weight     336.23
_chemical_melting_point     ?
_symmetry_cell_setting     orthorhombic
_symmetry_space_group_name_H-M     "F d d d"
_symmetry_space_group_name_Hall     -F_2uv_2vw
loop_
    _symmetry_equiv_pos_site_id
    _symmetry_equiv_pos_as_xyz
    1 +x,+y,+z
    2 -x,+y+1/4,+z+1/4
    3 +x+1/4,-y,+z+1/4
    4 -x+3/4,-y+1/4,+z+1/2
    5 -x,-y,-z
    6 +x,-y+3/4,-z+3/4
    7 -x+3/4,+y,-z+3/4
    8 +x+1/4,+y+3/4,-z+1/2
    9 +x,+y+1/2,+z+1/2
    10 -x,+y+3/4,+z+3/4
    11 +x+1/4,-y+1/2,+z+3/4
    12 -x+3/4,-y+3/4,+z
    13 -x,-y+1/2,-z+1/2
    14 +x,-y+1/4,-z+1/4
    15 -x+3/4,+y+1/2,-z+1/4
    16 +x+1/4,+y+1/4,-z
    17 +x+1/2,+y,+z+1/2
    18 -x+1/2,+y+1/4,+z+3/4
    19 +x+3/4,-y,+z+3/4
    20 -x+1/4,-y+1/4,+z
    21 -x+1/2,-y,-z+1/2
    22 +x+1/2,-y+3/4,-z+1/4
    23 -x+1/4,+y,-z+1/4
    24 +x+3/4,+y+3/4,-z
    25 +x+1/2,+y+1/2,+z
    26 -x+1/2,+y+3/4,+z+1/4
    27 +x+3/4,-y+1/2,+z+1/4
    28 -x+1/4,-y+3/4,+z+1/2
    29 -x+1/2,-y+1/2,-z
    30 +x+1/2,-y+1/4,-z+3/4
    31 -x+1/4,+y+1/2,-z+3/4
    32 +x+3/4,+y+1/4,-z+1/2
_cell_length_a     14.304(9)
_cell_length_b     11.688(7)
_cell_length_c     7.2857(4)
_cell_angle_alpha     90.0
_cell_angle_beta     90.0
_cell_angle_gamma     90.0
_cell_volume     1218.1(11)
_cell_formula_units_Z     8
_cell_measurement_temperature     298
_cell_special_details
;
;
_exptl_crystal_density_diffrn     3.667
_exptl_crystal_density_meas     ?
_exptl_crystal_density_method     ?
_exptl_crystal_F_000     1232.0
_pd_char_colour     white
_pd_char_particle_morphology     ?
_exptl_absorpt_process_details
;   GSAS Absorption/surface roughness correction: function number 0
 No correction is applied.
;
_exptl_absorpt_correction_T_min     1.00000
_exptl_absorpt_correction_T_max     1.00000
_exptl_special_details
;
;
_diffrn_ambient_temperature     298
_diffrn_radiation_type     'Cu K\a~1~'
_diffrn_radiation_wavelength     1.54059
_diffrn_radiation_monochromator     ?
_diffrn_measurement_device_type     'PANalytical Empyrean'
_pd_instr_dist_src/mono     ?
_pd_instr_dist_mono/spec     ?
_pd_instr_dist_src/spec     ?
_pd_instr_dist_spec/anal     ?
_pd_instr_dist_anal/detc     ?
_pd_instr_dist_spec/detc     ?
_pd_instr_location
;
;
loop_
    _refln_index_h
    _refln_index_k
    _refln_index_l
    _refln_observed_status
    _refln_F_squared_meas
    _refln_F_squared_calc
    _refln_phase_calc
    _refln_d_spacing
    1 1 1 o 36571.45 37199.02 180.00 5.67539
    2 2 0 o 10274.317 9798.892 180.00 4.52542
    3 1 1 o 23911.348 25974.445 180.00 3.77576
    4 0 0 o 534255.8 502843.1 180.00 3.57608
    1 3 1 o 168204.27 174351.36 180.00 3.34063
    2 0 2 o 363998.5 370369.6 180.00 3.24606
    0 2 2 o 7283.241 1112.444 180.00 3.09143
    0 4 0 o 134378.44 141771.78 180.00 2.92200
    2 2 2 o 3368.635 2610.601 0.00 2.83769
    3 3 1 o 121153.67 130983.16 0.00 2.78742
    5 1 1 o 15155.415 15935.301 0.00 2.59639
    1 1 3 o 76583.51 65754.38 180.00 2.34560
    4 2 2 o 71515.14 62092.79 0.00 2.33870
    4 4 0 o 27165.822 28631.314 0.00 2.26271
    1 5 1 o 51484.68 52822.82 0.00 2.19937
    5 3 1 o 191550.17 197276.45 0.00 2.19846
    6 2 0 o 108095.73 116874.07 0.00 2.20744
    2 4 2 o 236157.34 231905.53 0.00 2.17173
    3 1 3 o 110818.75 98979.16 0.00 2.12788
    1 3 3 o 39032.72 37046.65 0.00 2.03989
    3 5 1 o 13447.838 14949.688 0.00 2.01690
    6 0 2 o 87484.34 87298.80 0.00 1.99483
    7 1 1 o 31251.803 32445.676 0.00 1.94025
    4 4 2 o 803.499 578.364 0.00 1.92210
    3 3 3 o 91947.43 86273.18 0.00 1.89180
    6 2 2 o 5896.500 5442.959 180.00 1.88788
    2 6 0 o 100803.49 94395.87 0.00 1.87953
    5 1 3 o 36407.70 38111.16 0.00 1.82864
    0 0 4 o 199726.39 191475.61 180.00 1.82143
    8 0 0 o 202848.88 186836.19 0.00 1.78804
    5 5 1 o 15490.927 15972.938 180.00 1.75676
    7 3 1 o 98030.63 101032.35 180.00 1.75629
    0 6 2 o 76188.41 74764.53 0.00 1.71782
    2 2 4 o 19009.031 16610.348 0.00 1.68970
    1 5 3 o 4018.392 3796.689 0.00 1.67262
    5 3 3 o 50552.21 47977.52 180.00 1.67222
    2 6 2 o 43.901 40.878 180.00 1.67031
    6 4 2 o 60322.81 64566.43 180.00 1.64751
    4 0 4 o 98536.48 93536.29 0.00 1.62303
    1 7 1 o 31241.045 30550.789 0.00 1.61709
    3 5 3 o 10346.699 7710.109 180.00 1.58803
    4 2 4 o 32.795 98.521 0.00 1.56384
    0 4 4 o 249557.75 186834.44 0.00 1.54572
    7 1 3 o 27820.211 29234.373 180.00 1.54979
    4 6 2 o 127791.89 123109.09 180.00 1.54843
    8 2 2 o 58674.60 54209.20 180.00 1.54779
    3 7 1 o 49652.91 50553.98 180.00 1.54027
    9 1 1 o 7577.635 7820.552 180.00 1.53932
    8 4 0 o 26358.318 24672.090 180.00 1.52515
    2 4 4 o 1316.221 1082.554 0.00 1.51084
    6 6 0 o 154577.19 145424.80 180.00 1.50847
    7 5 1 o 2726.622 2852.075 180.00 1.50530
    0 8 0 o 78182.84 83021.50 0.00 1.46100
    5 5 3 o 8.676 0.094 0.00 1.45136
    7 3 3 o 55863.34 56080.61 180.00 1.45110
    1 1 5 o 30687.873 31841.543 0.00 1.43862
    9 3 1 o 77967.72 88012.09 180.00 1.44249
    4 4 4 o 107133.92 101050.39 180.00 1.41885
    5 7 1 o 59952.92 58027.87 180.00 1.41463
    6 2 4 o 45067.48 46503.68 180.00 1.40491
    8 4 2 o 276.479 254.529 0.00 1.40683
    3 1 5 o 4886.631 5192.448 0.00 1.38373
    6 6 2 o 1343.104 1853.229 180.00 1.39371
    10 2 0 o 15239.739 19661.238 180.00 1.38942
    1 7 3 o 53689.90 50282.31 180.00 1.36958
    1 3 5 o 67783.45 65261.02 0.00 1.35864
    4 8 0 o 35437.06 41156.43 180.00 1.35248
    2 8 2 o 16325.763 15802.482 180.00 1.33228
    10 0 2 o 131307.34 122398.30 180.00 1.33146
    3 7 3 o 75123.60 74831.75 180.00 1.32196
    9 1 3 o 41534.85 41892.89 180.00 1.32136
    3 3 5 o 44354.63 42459.59 180.00 1.31212
    2 6 4 o 73556.59 70940.28 180.00 1.30801
    7 5 3 o 238.018 613.673 0.00 1.29966
    10 2 2 o 3020.255 3147.019 0.00 1.29820
    6 4 4 o 59.172 58.818 180.00 1.29697
    5 1 5 o 31028.656 32503.018 180.00 1.29049
    9 5 1 o 11526.564 11705.305 0.00 1.29347
    8 0 4 o 64237.88 68099.08 180.00 1.27598
    1 9 1 o 29860.887 31092.193 180.00 1.27344
    7 7 1 o 68439.62 72907.48 0.00 1.27308
    11 1 1 o 26608.457 29178.416 180.00 1.27255
    4 8 2 o 505.876 809.023 180.00 1.26792
    9 3 3 o 56217.44 53114.07 0.00 1.25859
    4 6 4 o 2657.789 3566.996 0.00 1.24694
    8 2 4 o 1917.584 2483.209 180.00 1.24661
    5 7 3 o 72228.16 69194.90 0.00 1.23995
    8 6 2 o 95483.88 94731.16 0.00 1.23876
    1 5 5 o 14074.330 14510.315 180.00 1.23198
    5 3 5 o 57961.17 59823.48 180.00 1.23182
    3 9 1 o 21127.615 19393.520 180.00 1.23489
    11 3 1 o 34083.840 37803.95 0.00 1.21619
    10 4 2 o 70953.49 72302.41 0.00 1.21161
    2 0 6 o 154864.97 160130.56 0.00 1.19716
    3 5 5 o 4454.489 4442.686 180.00 1.19697
    0 2 6 o 13732.412 13279.898 0.00 1.18889
    12 0 0 o 147665.66 169362.02 180.00 1.19203
    7 1 5 o 13662.980 12127.591 180.00 1.18034
    2 2 6 o 133.935 84.723 180.00 1.17280
    6 8 2 o 5477.629 5276.186 0.00 1.17869
    8 4 4 o 58846.45 57949.18 0.00 1.16935
    5 9 1 o 8103.752 6340.542 0.00 1.16726
    6 6 4 o 84972.87 84713.66 0.00 1.16178
    9 5 3 o 3692.902 4415.134 0.00 1.15592
    2 10 0 o 91426.55 93924.98 180.00 1.15350
    10 6 0 o 57978.50 59575.43 0.00 1.15297
    1 9 3 o 40080.86 42091.91 180.00 1.14156
    7 7 3 o 55179.30 58097.75 0.00 1.14130
    11 1 3 o 12639.021 13260.373 0.00 1.14092
    0 8 4 o 9408.811 8797.576 180.00 1.13967
    5 5 5 o 5703.210 5919.646 0.00 1.13508
    7 3 5 o 60754.34 63454.41 0.00 1.13495
    9 7 1 o 30380.787 28284.176 0.00 1.13710
    4 2 6 o 17305.557 19724.895 180.00 1.12818
    2 8 4 o 1018.232 1212.595 180.00 1.12547
    8 8 0 o 18311.508 20311.947 0.00 1.13135
    11 5 1 o 8739.234 7522.834 0.00 1.12282
    3 9 3 o 35734.00 32673.900 0.00 1.11354
    0 10 2 o 85442.82 79816.80 180.00 1.11292
    12 2 2 o 6565.442 5845.658 0.00 1.11221
    2 4 6 o 31559.248 31447.018 180.00 1.10779
    10 2 4 o 13225.680 14467.084 0.00 1.10470
    12 4 0 o 57443.75 63396.47 0.00 1.10372
    11 3 3 o 25324.924 27091.303 0.00 1.09977
    2 10 2 o 972.091 1042.815 0.00 1.09969
    10 6 2 o 4151.529 4577.235 0.00 1.09923
    1 7 5 o 31512.883 32541.434 180.00 1.09465
    4 8 4 o 4831.715 4456.888 0.00 1.08586
    6 0 6 o 102455.35 100313.65 180.00 1.08202
    7 9 1 o 12602.968 9353.651 0.00 1.08386
    13 1 1 o 11326.714 9319.218 0.00 1.08331
    8 8 2 o 169.905 143.349 180.00 1.08045
    4 4 6 o 692.542 779.258 180.00 1.06995
    3 7 5 o 19332.316 21639.736 0.00 1.06988
    9 1 5 o 9523.844 10290.144 0.00 1.06956
    8 6 4 o 33.275 58.750 180.00 1.06738
    6 2 6 o 110.434 113.140 180.00 1.06394
    5 9 3 o 18163.672 17146.623 0.00 1.06319
    4 10 2 o 90012.16 81632.17 0.00 1.06265
    7 5 5 o 7058.521 8081.563 0.00 1.05795
    12 4 2 o 45.337 47.905 180.00 1.05630
    10 4 4 o 408.854 422.701 180.00 1.04986
    1 11 1 o 6322.387 6822.070 180.00 1.04859
    13 3 1 o 35898.57 40779.28 0.00 1.04790
    6 10 0 o 87368.35 87819.24 0.00 1.04946
    9 7 3 o 51087.63 48816.54 180.00 1.04025
    9 3 5 o 20310.959 19463.260 0.00 1.03544
    1 1 7 o 7174.642 5237.249 0.00 1.03400
    0 6 6 o 45089.89 44484.53 180.00 1.03048
    11 5 3 o 4070.662 3891.701 180.00 1.02928
    6 8 4 o 33.187 32.240 0.00 1.02823
    5 7 5 o 44443.48 44946.16 0.00 1.02499
    3 11 1 o 10695.993 9976.511 0.00 1.02676
    2 6 6 o 1319.848 1332.835 0.00 1.01995
    3 1 7 o 13588.866 14935.034 180.00 1.01305
    6 4 6 o 23658.463 21685.375 0.00 1.01469
    11 7 1 o 28714.137 30236.193 180.00 1.01593
    6 10 2 o 967.405 1088.979 180.00 1.00845
    1 3 7 o 33375.164 33370.797 180.00 1.00308
    14 2 0 o 3694.026 5196.312 0.00 1.00647
    12 0 4 o 81455.25 82736.50 0.00 0.99742
    7 9 3 o 11874.277 12168.771 180.00 0.99902
    13 1 3 o 15190.097 15095.536 0.00 0.99859
    4 6 6 o 49514.77 48088.63 0.00 0.99019
    8 2 6 o 16885.156 16219.134 0.00 0.99002
    9 9 1 o 7281.329 6961.020 180.00 0.99620
    3 3 7 o 51871.88 55126.81 180.00 0.98391
    12 2 4 o 1583.626 1447.293 0.00 0.98320
    5 11 1 o 20689.266 21329.129 0.00 0.98688
    13 5 1 o 13061.097 13222.932 180.00 0.98639
    10 8 2 o 9114.186 9382.664 180.00 0.98410
    14 0 2 o 87218.09 90266.82 0.00 0.98377
    5 1 7 o 4913.394 4842.260 180.00 0.97469
    12 6 2 o 34231.887 34127.449 180.00 0.97934
    9 5 5 o 645.503 577.378 180.00 0.97597
    2 10 4 o 63617.29 62341.12 0.00 0.97452
    10 6 4 o 45710.40 44049.39 180.00 0.97420
    1 11 3 o 1929.953 1887.736 0.00 0.97121
    13 3 3 o 20735.760 22315.033 180.00 0.97066
    1 9 5 o 18357.238 18520.076 0.00 0.96728
    0 12 0 o 5486.070 5168.611 180.00 0.97400
    7 7 5 o 26223.395 26907.053 180.00 0.96713
    11 1 5 o 10754.206 11258.856 0.00 0.96690
    14 2 2 o 2100.550 2439.659 180.00 0.97013
    8 8 4 o 3951.052 4129.845 180.00 0.96105
    3 11 3 o 5354.519 5003.514 0.00 0.95378
    1 5 7 o 5379.846 5629.343 180.00 0.94873
    5 3 7 o 24883.578 25984.834 0.00 0.94866
    3 9 5 o 8833.922 9250.003 0.00 0.95006
    8 4 6 o 256.112 268.501 180.00 0.94997
    4 10 4 o 363.036 374.321 180.00 0.94846
    6 6 6 o 324.790 324.829 180.00 0.94590
    12 4 4 o 53018.13 50938.86 180.00 0.94394
    11 7 3 o 20501.787 19969.801 180.00 0.94508
    8 10 2 o 66589.23 64130.41 180.00 0.94485
    11 3 5 o 41956.52 43207.81 180.00 0.94147
    15 1 1 o 13145.541 13621.247 0.00 0.94248
    4 12 0 o 8726.006 6111.583 0.00 0.93977
    3 5 7 o 12127.798 12807.583 0.00 0.93247
    7 11 1 o 12169.022 13329.697 180.00 0.93493
    2 12 2 o 17782.338 18258.547 0.00 0.93291
    14 4 2 o 46348.33 47915.06 180.00 0.93235
    2 8 6 o 18971.059 20003.324 0.00 0.92599
    10 0 6 o 68995.49 72382.80 0.00 0.92572
    9 9 3 o 19343.293 16719.166 180.00 0.92914
    7 1 7 o 4031.835 4367.090 0.00 0.92454
    5 11 3 o 7692.066 7577.368 180.00 0.92156
    13 5 3 o 4829.925 4635.033 180.00 0.92116
    5 9 5 o 11194.988 12156.405 180.00 0.91821
    12 8 0 o 16134.284 17214.928 180.00 0.92361
    15 3 1 o 16325.379 17352.596 180.00 0.91888
    10 2 6 o 762.827 738.157 0.00 0.91432
    0 0 8 o 59026.92 56204.30 0.00 0.91072
    11 9 1 o 21338.963 19432.465 180.00 0.91168
    13 7 1 o 12153.742 10990.472 180.00 0.91155
    6 10 4 o 62876.17 57464.73 180.00 0.90933
    4 12 2 o 253.655 221.926 0.00 0.90997
    5 5 7 o 3060.511 2970.815 0.00 0.90230
    7 3 7 o 31498.471 30246.297 0.00 0.90223
    4 8 6 o 1143.565 1193.360 0.00 0.90355
    9 7 5 o 23263.553 24461.836 180.00 0.90331
    10 10 0 o 53818.51 55328.54 180.00 0.90508
    14 6 0 o 27435.672 28134.943 180.00 0.90483
    2 2 8 o 10528.000 10397.028 180.00 0.89282
    11 5 5 o 9260.922 10669.261 180.00 0.89610
    8 6 6 o 39367.68 38660.55 180.00 0.89282
    12 8 2 o 9.933 10.289 0.00 0.89528
    10 8 4 o 930.686 915.073 0.00 0.89135
    16 0 0 o 52548.05 53482.96 0.00 0.89402
    12 6 4 o 395.643 356.731 0.00 0.88781
    1 13 1 o 43109.59 40841.95 0.00 0.89058
    4 0 8 o 55463.73 53330.32 180.00 0.88255
    15 1 3 o 10947.021 11473.827 180.00 0.88509
    10 4 6 o 24427.529 23565.355 180.00 0.88249
    1 7 7 o 14767.894 14245.879 0.00 0.88159
    14 2 4 o 5753.821 5547.030 180.00 0.88093
    7 11 3 o 9002.069 8951.951 180.00 0.87883
    7 9 5 o 6570.637 5870.612 180.00 0.87592
    13 1 5 o 14352.102 13289.775 180.00 0.87563
    10 10 2 o 279.424 278.598 0.00 0.87838
    14 6 2 o 1019.315 1020.526 180.00 0.87815
    4 2 8 o 143.793 738.119 0.00 0.87265
    3 13 1 o 29741.510 28912.924 0.00 0.87708
    9 11 1 o 13053.276 12480.315 180.00 0.87691
    15 5 1 o 2469.160 2248.707 180.00 0.87656
    6 12 2 o 16195.385 15696.051 180.00 0.87524
    6 8 6 o 12720.979 12676.887 180.00 0.86952
    0 4 8 o 26410.406 27148.027 180.00 0.86946
    3 7 7 o 22523.799 19815.936 0.00 0.86849
    9 1 7 o 15495.757 13632.159 0.00 0.86832
    2 4 8 o 182.321 311.941 180.00 0.86311
    15 3 3 o 28359.105 26325.766 180.00 0.86546
    7 5 7 o 2269.868 4718.736 180.00 0.86207
    8 10 4 o 967.075 1715.718 180.00 0.86187
    0 12 4 o 18700.910 17982.959 0.00 0.85891
    1 11 5 o 5052.041 4520.604 0.00 0.85699
    13 3 5 o 17557.844 15486.847 180.00 0.85661
    11 9 3 o 14397.600 13645.686 0.00 0.85944
    13 7 3 o 17593.840 16778.961 0.00 0.85933
    16 2 2 o 9420.729 8936.280 180.00 0.85883
    2 12 4 o 577.297 644.628 0.00 0.85278
    8 12 0 o 6389.239 6545.203 180.00 0.85533
    14 4 4 o 89.700 89.483 180.00 0.85235
    16 4 0 o 24838.307 27986.473 180.00 0.85490
    5 13 1 o 23036.086 21664.896 180.00 0.85184
_pd_meas_2theta_range_min     14.9918
_pd_meas_2theta_range_max     129.96381
_pd_meas_2theta_range_inc     0.026
_pd_meas_number_of_points     4423
_pd_meas_scan_method     step
_pd_meas_special_details
;
;
_refine_special_details
;
;
_reflns_number_total     265
_refine_ls_matrix_type     full
_refine_ls_goodness_of_fit_all     1.33
_refine_ls_restrained_S_all     ?
_refine_ls_restrained_S_obs     ?
_refine_ls_number_parameters     25
_refine_ls_number_restraints     0
_refine_ls_number_constraints     ?
_refine_ls_hydrogen_treatment     ?
_refine_ls_weighting_scheme     ?
_refine_ls_weighting_details     ?
_refine_ls_shift/su_max     0.01
_refine_ls_shift/su_mean     0.00
_refine_ls_extinction_method     ?
_refine_ls_extinction_coef     ?
loop_
    _atom_type_symbol
    _atom_type_number_in_cell
    _atom_type_scat_Cromer_Mann_a1
    _atom_type_scat_Cromer_Mann_a2
    _atom_type_scat_Cromer_Mann_a3
    _atom_type_scat_Cromer_Mann_a4
    _atom_type_scat_Cromer_Mann_b1
    _atom_type_scat_Cromer_Mann_b2
    _atom_type_scat_Cromer_Mann_b3
    _atom_type_scat_Cromer_Mann_b4
    _atom_type_scat_Cromer_Mann_c
    _atom_type_scat_dispersion_real
    _atom_type_scat_dispersion_imag
    _atom_type_scat_source
    Ba 8.0 20.3361 3.21600 19.2970 0.27560 10.8880 20.2073 2.69590 167.202
                                                                         2.77310
                                                                           0.000
                                                                           0.000
                                                      International_Tables_Vol_C
    Cl 16.0 11.4604 0.01040 7.19640 1.16620 6.25560 18.5194 1.64550 47.7784
                                                                         -9.5574
                                                                           0.000
                                                                           0.000
                                                      International_Tables_Vol_C
    O 64.0 3.04850 13.2771 2.28680 5.70110 1.54630 0.32390 0.86700 32.9089
                                                                         0.25080
                                                                           0.000
                                                                           0.000
                                                      International_Tables_Vol_C
_computing_data_collection
;
<i>X'Pert Data Collector</i> (PANalytical, 2011)
;
_computing_cell_refinement
;
GSAS (Larson & Von Dreele, 2000)
;
_computing_data_reduction
;
<i>X'Pert HighScore-Plus</i> (PANalytical, 2011)
;
_computing_structure_solution
;
SHELXS97 (Sheldrick, 2008) and CRYSTALS (Betteridge <i>et al.</i>,
2003)
;
_computing_structure_refinement
;
GSAS (Larson & Von Dreele, 2000)
;
_computing_molecular_graphics
;
ATOMS (Dowty, 2000)
;
_computing_publication_material
;
GSAS (Larson & Von Dreele, 2000)
;
_pd_calibration_special_details
;
;
_pd_phase_name     "Barium perchlorate anhydrate"
_pd_prep_cool_rate     ?
_pd_prep_pressure     ?
_pd_prep_temperature     ?
_pd_proc_2theta_range_min     14.9918
_pd_proc_2theta_range_max     129.96381
_pd_proc_2theta_range_inc     0.026
loop_
    _pd_proc_ls_weight
    _pd_proc_intensity_bkg_calc
    _pd_calc_intensity_total
    _pd_meas_counts_total
    0.000486 2031.74194 2046.78674 2059.0
    0.000479 2027.52161 2043.96497 2089.0
    0.000490 2024.01160 2042.05774 2039.0
    0.000496 2021.16577 2041.06042 2018.0
    0.000486 2018.93884 2040.98120 2059.0
    0.000502 2017.28857 2041.84534 1993.0
    0.000505 2016.17456 2043.70068 1980.0
    0.000500 2015.55835 2046.62585 2001.0
    0.000487 2015.40344 2050.74023 2055.0
    0.000490 2015.67542 2056.22363 2042.0
    0.000482 2016.34180 2063.34106 2076.0
    0.000490 2017.37146 2072.48560 2039.0
    0.000480 2018.73535 2084.25244 2082.0
    0.000484 2020.40588 2099.55444 2066.0
    0.000467 2022.35754 2119.84668 2140.0
    0.000475 2024.56592 2147.52686 2104.0
    0.000449 2027.00781 2186.75195 2227.0
    0.000443 2029.66248 2245.21899 2255.0
    0.000408 2032.50891 2338.48999 2452.0
    0.000372 2035.52991 2509.27173 2688.0
    0.0002810 2038.70703 2985.80688 3559.0
    0.0001921 2042.02417 4854.96094 5205.0
    0.0001071 2045.46692 9678.92676 9336.0
    0.0000796 2049.02100 13298.39453 12557.0
    0.0001168 2052.67358 8877.30664 8559.0
    0.0002279 2056.41333 4452.28271 4388.0
    0.0003383 2060.22876 2898.22900 2956.0
    0.000400 2064.11108 2506.02393 2501.0
    0.000437 2068.05029 2358.43726 2287.0
    0.000462 2072.03906 2278.27441 2164.0
    0.000465 2076.07007 2229.80737 2152.0
    0.000463 2080.13599 2199.01099 2161.0
    0.000458 2084.23193 2178.82129 2183.0
    0.000476 2088.35229 2165.37207 2102.0
    0.000463 2092.49316 2156.40088 2160.0
    0.000449 2096.65039 2150.51953 2229.0
    0.000462 2100.82031 2146.83716 2164.0
    0.000466 2105.00073 2144.76025 2148.0
    0.000461 2109.18945 2143.88403 2167.0
    0.000463 2113.38501 2143.92212 2159.0
    0.000469 2117.58569 2144.66895 2131.0
    0.000474 2121.79077 2145.97388 2109.0
    0.000476 2126.00000 2147.72437 2099.0
    0.000463 2130.21289 2149.83496 2158.0
    0.000463 2134.42993 2152.24023 2162.0
    0.000469 2138.65210 2154.89014 2133.0
    0.000459 2142.87891 2157.74414 2180.0
    0.000456 2147.11279 2160.77173 2191.0
    0.000460 2151.35474 2163.94849 2172.0
    0.000459 2155.60620 2167.25464 2181.0
    0.000468 2159.86890 2170.67456 2139.0
    0.000475 2164.14478 2164.14478 2106.0
    0.000464 2168.43555 2168.43555 2155.0
    0.000466 2172.74365 2172.74365 2146.0
    0.000468 2177.07178 2177.07178 2139.0
    0.000451 2181.42188 2181.42188 2217.0
    0.000454 2185.79590 2185.79590 2203.0
    0.000465 2190.19727 2190.19727 2151.0
    0.000465 2194.62793 2194.62793 2149.0
    0.000460 2199.09131 2199.09131 2172.0
    0.000450 2203.58911 2203.58911 2221.0
    0.000451 2208.12427 2208.12427 2216.0
    0.000447 2212.69995 2212.69995 2238.0
    0.000441 2217.31738 2217.31738 2267.0
    0.000446 2221.98047 2221.98047 2240.0
    0.000446 2226.69141 2226.69141 2243.0
    0.000449 2231.45190 2231.45190 2226.0
    0.000453 2236.26563 2236.26563 2209.0
    0.000448 2241.13403 2241.13403 2231.0
    0.000442 2246.05981 2246.05981 2263.0
    0.000442 2251.04492 2251.04492 2265.0
    0.000442 2256.09106 2256.09106 2260.0
    0.000450 2261.20117 2261.20117 2223.0
    0.000447 2266.37598 2266.37598 2238.0
    0.000432 2271.61865 2271.61865 2317.0
    0.000439 2276.92993 2276.92993 2276.0
    0.000442 2282.31152 2282.31152 2261.0
    0.000446 2287.76489 2287.76489 2241.0
    0.000437 2293.29126 2293.29126 2287.0
    0.000436 2298.89233 2298.89233 2295.0
    0.000438 2304.56860 2304.56860 2282.0
    0.000444 2310.32080 2310.32080 2252.0
    0.000432 2316.15039 2316.15039 2316.0
    0.000430 2322.05664 2322.05664 2327.0
    0.000425 2328.04224 2328.04224 2354.0
    0.000424 2334.10596 2334.10596 2356.0
    0.000410 2340.24829 2340.24829 2439.0
    0.000418 2346.46973 2346.46973 2393.0
    0.000411 2352.76953 2352.76953 2433.0
    0.000417 2359.14795 2359.14795 2397.0
    0.000426 2365.60498 2365.60498 2347.0
    0.000417 2372.13843 2372.13843 2397.0
    0.000416 2378.75000 2378.75000 2401.0
    0.000418 2385.43750 2385.43750 2395.0
    0.000416 2392.20068 2392.20068 2404.0
    0.000414 2399.03833 2399.03833 2416.0
    0.000404 2405.94849 2405.94849 2475.0
    0.000419 2412.93115 2412.93115 2387.0
    0.000414 2419.98389 2419.98389 2418.0
    0.000402 2427.10571 2427.10571 2488.0
    0.000407 2434.29468 2434.29468 2459.0
    0.000398 2441.54810 2441.54810 2511.0
    0.000414 2448.86597 2448.86597 2415.0
    0.000404 2456.24463 2456.24463 2474.0
    0.000395 2463.68311 2463.68311 2534.0
    0.000399 2471.17871 2471.17871 2506.0
    0.000411 2478.72827 2478.72827 2434.0
    0.000395 2486.33032 2486.33032 2534.0
    0.000409 2493.98071 2493.98071 2446.0
    0.000401 2501.67920 2501.67920 2492.0
    0.000398 2509.42188 2509.42188 2515.0
    0.000383 2517.20508 2517.20508 2608.0
    0.000403 2525.02710 2525.02710 2480.0
    0.000393 2532.88379 2532.88379 2547.0
    0.000394 2540.77295 2540.77295 2540.0
    0.000407 2548.69116 2548.69116 2455.0
    0.000397 2556.63428 2556.63428 2520.0
    0.000384 2564.60059 2564.60059 2604.0
    0.000390 2572.58447 2572.58447 2564.0
    0.000397 2580.58472 2580.58472 2519.0
    0.000382 2588.59741 2588.59741 2619.0
    0.000389 2596.61743 2596.61743 2574.0
    0.000383 2604.64307 2604.64307 2611.0
    0.000373 2612.66895 2612.66895 2681.0
    0.000386 2620.69312 2620.69312 2593.0
    0.000375 2628.71069 2628.71069 2666.0
    0.000368 2636.71729 2636.71729 2717.0
    0.000374 2644.71094 2644.71094 2671.0
    0.000376 2652.68604 2652.68604 2662.0
    0.000384 2660.64038 2660.64038 2605.0
    0.000376 2668.56909 2668.56909 2663.0
    0.000379 2676.46802 2676.46802 2641.0
    0.000374 2684.33423 2684.33423 2673.0
    0.000371 2692.16284 2692.16284 2695.0
    0.000369 2699.95068 2699.95068 2707.0
    0.000365 2707.69360 2707.69360 2740.0
    0.000374 2715.38647 2715.38647 2672.0
    0.000382 2723.02783 2723.02783 2621.0
    0.000371 2730.61157 2730.61157 2693.0
    0.000368 2738.13550 2738.13550 2717.0
    0.000367 2745.59497 2745.59497 2724.0
    0.000373 2752.98560 2752.98560 2680.0
    0.000376 2760.30444 2760.30444 2658.0
    0.000363 2767.54712 2767.54712 2753.0
    0.000365 2774.71045 2774.71045 2739.0
    0.000370 2781.79028 2781.79028 2704.0
    0.000365 2788.78174 2788.78174 2737.0
    0.000359 2795.68359 2795.68359 2786.0
    0.000353 2802.49023 2802.49023 2829.0
    0.000358 2809.19922 2809.19922 2791.0
    0.000359 2815.80664 2815.80664 2783.0
    0.000359 2822.30835 2822.30835 2786.0
    0.000359 2828.70190 2828.70190 2786.0
    0.000354 2834.98242 2834.98242 2821.0
    0.000353 2841.14819 2841.14819 2833.0
    0.000354 2847.19531 2847.19531 2824.0
    0.000356 2853.11987 2854.57495 2806.0
    0.000352 2858.91992 2860.52539 2840.0
    0.0003446 2864.59082 2866.37085 2902.0
    0.0003448 2870.13086 2872.11572 2900.0
    0.0003494 2875.53638 2877.76367 2862.0
    0.0003447 2880.80420 2883.32080 2901.0
    0.0003455 2885.93213 2888.79834 2894.0
    0.0003464 2890.91602 2894.20972 2887.0
    0.0003455 2895.75513 2899.57959 2894.0
    0.0003473 2900.44556 2904.93945 2879.0
    0.0003429 2904.98413 2910.33887 2916.0
    0.0003433 2909.36987 2915.85742 2913.0
    0.0003419 2913.59888 2921.61768 2925.0
    0.0003394 2917.66992 2927.82861 2946.0
    0.0003388 2921.58032 2934.85327 2952.0
    0.0003349 2925.32690 2943.37256 2986.0
    0.0003323 2928.90869 2954.79297 3009.0
    0.0003307 2932.32349 2973.12744 3024.0
    0.0003211 2935.56885 3023.34692 3114.0
    0.0003063 2938.64355 3237.14771 3265.0
    0.0002755 2941.54443 3781.09814 3630.0
    0.0002664 2944.27124 4058.62329 3754.0
    0.0002923 2946.82129 3521.62134 3421.0
    0.0003190 2949.19360 3121.34668 3135.0
    0.0003279 2951.38672 3010.61426 3050.0
    0.0003414 2953.39844 2986.34155 2929.0
    0.0003288 2955.22827 2977.21948 3041.0
    0.0003368 2956.87451 2972.59888 2969.0
    0.0003454 2958.33618 2970.11670 2895.0
    0.0003327 2959.61206 2968.75708 3006.0
    0.0003378 2960.70117 2968.00171 2960.0
    0.0003351 2961.60278 2967.56299 2984.0
    0.0003294 2962.31567 2967.27222 3036.0
    0.0003357 2962.83936 2967.02539 2979.0
    0.0003342 2963.17334 2966.75488 2992.0
    0.0003426 2963.31665 2966.41553 2919.0
    0.0003280 2963.26880 2965.97632 3049.0
    0.0003301 2963.02954 2965.41528 3029.0
    0.0003285 2962.59863 2964.71655 3044.0
    0.0003385 2961.97510 2963.86792 2954.0
    0.0003361 2961.15967 2962.86133 2975.0
    0.0003238 2960.15161 2961.68970 3088.0
    0.0003399 2958.95117 2958.95117 2942.0
    0.0003312 2957.55835 2957.55835 3019.0
    0.0003449 2955.97290 2955.97290 2899.0
    0.000363 2954.19604 2954.19604 2753.0
    0.0003353 2952.22656 2952.22656 2982.0
    0.0003357 2950.06592 2950.06592 2979.0
    0.0003320 2947.71387 2947.71387 3012.0
    0.0003261 2945.17139 2945.17139 3067.0
    0.0003297 2942.43872 2942.43872 3033.0
    0.0003285 2939.51685 2939.51685 3044.0
    0.0003476 2936.40625 2936.40625 2877.0
    0.0003449 2933.10742 2933.10742 2899.0
    0.0003426 2929.62134 2929.62134 2919.0
    0.0003405 2925.94922 2925.94922 2937.0
    0.0003432 2922.09180 2922.09180 2914.0
    0.0003307 2918.04980 2918.04980 3024.0
    0.0003301 2913.82446 2913.82446 3029.0
    0.0003307 2909.41797 2909.41797 3024.0
    0.0003428 2904.82983 2904.82983 2917.0
    0.0003423 2900.06250 2900.06250 2921.0
    0.0003331 2895.11646 2895.11646 3002.0
    0.0003421 2889.99341 2889.99341 2923.0
    0.0003501 2884.69556 2884.69556 2856.0
    0.0003497 2879.22339 2879.22339 2860.0
    0.000355 2873.57910 2873.57910 2816.0
    0.0003489 2867.76367 2867.76367 2866.0
    0.000352 2861.77930 2861.77930 2844.0
    0.000361 2855.62793 2855.62793 2772.0
    0.000358 2849.31030 2849.31030 2790.0
    0.0003482 2842.82935 2842.82935 2872.0
    0.0003463 2836.18530 2836.18530 2888.0
    0.000354 2829.38135 2829.38135 2826.0
    0.000357 2822.41968 2822.41968 2803.0
    0.000355 2815.30103 2815.30103 2815.0
    0.000355 2808.02930 2808.02930 2816.0
    0.0003490 2800.60400 2800.60400 2865.0
    0.000351 2793.02856 2793.02856 2849.0
    0.000360 2785.30542 2785.30542 2780.0
    0.000363 2777.43604 2777.43604 2758.0
    0.000354 2769.42358 2769.42358 2825.0
    0.000354 2761.26880 2761.26880 2824.0
    0.000365 2752.97510 2752.97510 2738.0
    0.000366 2744.54419 2744.54419 2729.0
    0.000357 2735.97852 2735.97852 2800.0
    0.000362 2727.28149 2727.28149 2766.0
    0.000367 2718.45337 2718.45337 2724.0
    0.000366 2709.49756 2709.49756 2730.0
    0.000368 2700.41675 2700.41675 2720.0
    0.000367 2691.21289 2691.21289 2722.0
    0.000370 2681.88916 2681.88916 2704.0
    0.000371 2672.44678 2672.44678 2699.0
    0.000368 2662.88843 2662.88843 2720.0
    0.000377 2653.21899 2653.21899 2652.0
    0.000383 2643.43750 2643.43750 2608.0
    0.000378 2633.54858 2633.54858 2645.0
    0.000375 2623.55371 2623.55371 2669.0
    0.000380 2613.45557 2613.45557 2629.0
    0.000384 2603.25830 2603.25830 2602.0
    0.000389 2592.96216 2592.96216 2569.0
    0.000392 2582.57129 2582.57129 2548.0
    0.000388 2572.08740 2572.08740 2576.0
    0.000402 2561.51318 2561.51318 2486.0
    0.000405 2550.85303 2550.85303 2467.0
    0.000398 2540.10645 2540.10645 2511.0
    0.000397 2529.27783 2529.27783 2521.0
    0.000393 2518.36914 2518.36914 2544.0
    0.000390 2507.38306 2507.38306 2561.0
    0.000395 2496.32324 2496.32324 2530.0
    0.000398 2485.19067 2485.19067 2512.0
    0.000395 2473.98926 2473.98926 2534.0
    0.000408 2462.72046 2462.72046 2451.0
    0.000418 2451.38696 2451.38696 2395.0
    0.000408 2439.99341 2439.99341 2450.0
    0.000405 2428.53931 2428.53931 2467.0
    0.000413 2417.02905 2417.02905 2422.0
    0.000410 2405.46362 2405.46362 2437.0
    0.000416 2393.84692 2393.84692 2402.0
    0.000418 2382.18213 2382.18213 2394.0
    0.000415 2370.46948 2370.46948 2410.0
    0.000422 2358.71484 2358.71484 2371.0
    0.000430 2346.91675 2346.91675 2326.0
    0.000447 2335.07910 2335.07910 2236.0
    0.000439 2323.20581 2323.20581 2277.0
    0.000441 2311.29712 2311.29712 2269.0
    0.000433 2299.35767 2299.35767 2311.0
    0.000436 2287.38770 2287.38770 2295.0
    0.000447 2275.39063 2275.39063 2235.0
    0.000448 2263.36963 2263.36963 2232.0
    0.000445 2251.32544 2251.32544 2248.0
    0.000454 2239.26270 2239.26270 2204.0
    0.000462 2227.18042 2227.18042 2163.0
    0.000456 2215.08252 2215.08252 2192.0
    0.000453 2202.97168 2202.97168 2209.0
    0.000452 2190.84937 2190.84937 2211.0
    0.000460 2178.71924 2178.71924 2173.0
    0.000461 2166.58154 2166.58154 2170.0
    0.000458 2154.43872 2154.43872 2182.0
    0.000480 2142.29565 2142.29565 2083.0
    0.000482 2130.15015 2130.15015 2073.0
    0.000478 2118.00757 2118.00757 2092.0
    0.000469 2105.86768 2105.86768 2134.0
    0.000488 2093.73389 2093.73389 2050.0
    0.000500 2081.60840 2081.60840 1999.0
    0.000505 2069.49219 2073.31519 1981.0
    0.000486 2057.38843 2061.50537 2058.0
    0.000500 2045.29773 2049.74365 1999.0
    0.000482 2033.22241 2038.03833 2075.0
    0.000503 2021.16602 2026.40015 1987.0
    0.000505 2009.12744 2014.83655 1981.0
    0.000501 1997.11047 2003.36230 1996.0
    0.000499 1985.11548 1991.99109 2004.0
    0.000515 1973.14514 1980.74255 1940.0
    0.000497 1961.20178 1969.64063 2014.0
    0.000510 1949.28540 1958.71350 1961.0
    0.000524 1937.40076 1948.00220 1910.0
    0.000515 1925.54529 1937.55310 1943.0
    0.000499 1913.72266 1927.43555 2003.0
    0.000541 1901.93530 1917.74231 1850.0
    0.000519 1890.18298 1908.60120 1926.0
    0.000539 1878.46863 1900.19910 1854.0
    0.000551 1866.79248 1892.81067 1815.0
    0.000538 1855.15649 1886.85852 1859.0
    0.000526 1843.56311 1883.01685 1902.0
    0.000544 1832.01160 1882.41272 1839.0
    0.000529 1820.50659 1887.04626 1892.0
    0.000534 1809.04504 1900.73633 1872.0
    0.000525 1797.63086 1932.27014 1905.0
    0.000472 1786.26575 2016.51660 2120.0
    0.000427 1774.94897 2327.98584 2340.0
    0.0003148 1763.68347 3303.65649 3177.0
    0.0002121 1752.46912 4824.55518 4714.0
    0.0002251 1741.30762 4676.90674 4443.0
    0.0003295 1730.20093 3122.93237 3035.0
    0.000452 1719.14832 2214.98071 2212.0
    0.000519 1708.15320 1922.69958 1927.0
    0.000558 1697.21362 1825.86731 1791.0
    0.000596 1686.33179 1774.72339 1677.0
    0.000593 1675.50977 1739.99109 1686.0
    0.000583 1664.74683 1713.77893 1716.0
    0.000587 1654.04504 1692.54590 1705.0
    0.000578 1643.40430 1674.41650 1730.0
    0.000591 1632.82556 1658.32910 1691.0
    0.000596 1622.31177 1643.64880 1677.0
    0.000608 1611.86011 1629.97034 1644.0
    0.000612 1601.47388 1617.03577 1634.0
    0.000618 1591.15210 1604.66650 1618.0
    0.000630 1580.89612 1592.74109 1587.0
    0.000612 1570.70728 1581.17358 1634.0
    0.000605 1560.58496 1569.89954 1652.0
    0.000637 1550.53101 1558.87378 1570.0
    0.000662 1540.54480 1548.05994 1510.0
    0.000670 1530.62720 1537.43188 1492.0
    0.000672 1520.78027 1526.97070 1488.0
    0.000669 1511.00183 1516.65735 1495.0
    0.000676 1501.29431 1506.48132 1479.0
    0.000686 1491.65637 1496.43079 1457.0
    0.000679 1482.08960 1486.49866 1472.0
    0.000676 1472.59436 1476.67834 1479.0
    0.000681 1463.17053 1463.17053 1468.0
    0.000700 1453.81995 1453.81995 1428.0
    0.000705 1444.54004 1444.54004 1419.0
    0.000669 1435.33276 1455.09326 1494.0
    0.000691 1426.19897 1447.99817 1447.0
    0.000712 1417.13708 1441.30737 1404.0
    0.000678 1408.14917 1435.09863 1476.0
    0.000682 1399.23376 1429.47021 1466.0
    0.000704 1390.39185 1424.55420 1420.0
    0.000721 1381.62378 1420.52710 1387.0
    0.000701 1372.92883 1417.63086 1426.0
    0.000701 1364.30884 1416.20483 1427.0
    0.000701 1355.76111 1416.73242 1427.0
    0.000713 1347.28711 1419.92908 1402.0
    0.000707 1338.88770 1426.88110 1415.0
    0.000692 1330.56116 1439.30725 1446.0
    0.000717 1322.30872 1460.04395 1394.0
    0.000693 1314.12939 1494.05566 1444.0
    0.000675 1306.02368 1550.61292 1482.0
    0.000601 1297.99243 1648.71948 1663.0
    0.000491 1290.03320 1840.98889 2036.0
    0.0003279 1282.14771 2473.16699 3050.0
    0.0001676 1274.33472 5674.79102 5966.0
    0.0000711 1266.59448 14678.51172 14062.0
    0.0000450 1258.92761 19623.47852 22220.0
    0.0000920 1251.33264 10523.59863 10864.0
    0.0002675 1243.81006 3793.84961 3739.0
    0.000467 1236.35901 2056.25684 2141.0
    0.000569 1228.97961 1682.01965 1759.0
    0.000661 1221.67285 1523.54089 1512.0
    0.000737 1214.43604 1429.89526 1357.0
    0.000723 1207.27051 1368.49451 1383.0
    0.000780 1200.17505 1325.21985 1282.0
    0.000773 1193.14978 1292.90173 1293.0
    0.000771 1186.19495 1267.59155 1297.0
    0.000818 1179.30884 1246.97009 1222.0
    0.000798 1172.49243 1229.61438 1253.0
    0.000804 1165.74426 1214.60425 1244.0
    0.000824 1159.06421 1201.32947 1213.0
    0.000841 1152.45325 1189.37231 1189.0
    0.000851 1145.90869 1178.43323 1175.0
    0.000827 1139.43188 1168.30151 1209.0
    0.000884 1133.02087 1158.81775 1131.0
    0.000877 1126.67615 1149.86536 1140.0
    0.000859 1120.39758 1141.35522 1164.0
    0.000863 1114.18384 1114.18384 1159.0
    0.000867 1108.03564 1108.03564 1154.0
    0.000883 1101.95093 1101.95093 1132.0
    0.000939 1095.92981 1095.92981 1065.0
    0.000868 1089.97229 1089.97229 1152.0
    0.000879 1084.07727 1084.07727 1138.0
    0.000868 1078.24487 1078.24487 1152.0
    0.000860 1072.47351 1072.47351 1163.0
    0.000940 1066.76343 1066.76343 1064.0
    0.000931 1061.11414 1061.11414 1074.0
    0.000878 1055.52466 1055.52466 1139.0
    0.000917 1049.99536 1049.99536 1090.0
    0.000921 1044.52417 1044.52417 1086.0
    0.000908 1039.11145 1039.11145 1101.0
    0.000889 1033.75659 1033.75659 1125.0
    0.000903 1028.45874 1028.45874 1107.0
    0.000931 1023.21796 1023.21796 1074.0
    0.000929 1018.03271 1018.03271 1076.0
    0.000916 1012.90295 1012.90295 1092.0
    0.000958 1007.82867 1007.82867 1044.0
    0.000937 1002.80792 1021.40442 1067.0
    0.000903 997.84113 1017.86627 1108.0
    0.001021 992.92706 1014.55206 979.0
    0.000977 988.06543 1011.48975 1024.0
    0.000952 983.25586 1008.71326 1050.0
    0.000977 978.49719 1006.26422 1024.0
    0.001021 973.78967 1004.19482 979.0
    0.000969 969.13159 1002.56921 1032.0
    0.000986 964.52301 1001.46967 1014.0
    0.000969 959.96375 1001.00073 1032.0
    0.001014 955.45203 1001.29724 986.0
    0.001011 950.98810 1002.53607 989.0
    0.000975 946.57074 1004.95343 1026.0
    0.000986 942.19971 1008.86786 1014.0
    0.000956 937.87488 1014.71814 1046.0
    0.000976 933.59454 1023.12421 1025.0
    0.000985 929.35956 1034.97888 1015.0
    0.000953 925.16742 1051.61182 1049.0
    0.000904 921.01880 1075.06372 1106.0
    0.000878 916.91309 1108.59155 1139.0
    0.000917 912.84912 1157.66272 1091.0
    0.000854 908.82666 1231.94592 1171.0
    0.000755 904.84485 1349.95154 1325.0
    0.000626 900.90332 1565.65576 1598.0
    0.000463 897.00171 2025.59216 2160.0
    0.0002610 893.13873 3601.15894 3832.0
    0.0001190 889.31470 8490.55859 8404.0
    0.0000656 885.52808 16164.83301 15235.0
    0.0000677 881.77863 15588.04102 14764.0
    0.0001281 878.06598 7863.00439 7809.0
    0.0002994 874.38928 3348.65283 3340.0
    0.000514 870.74823 1941.83240 1946.0
    0.000692 867.14197 1516.77441 1446.0
    0.000835 863.57007 1317.81885 1198.0
    0.000905 860.03223 1199.30530 1105.0
    0.000948 856.52740 1122.49976 1055.0
    0.000987 853.05566 1070.08618 1013.0
    0.000998 849.61554 1032.94092 1002.0
    0.001031 846.20709 1005.94000 970.0
    0.001085 842.82965 986.05615 922.0
    0.001071 839.48260 971.44531 934.0
    0.001033 836.16595 960.98621 968.0
    0.001093 832.87811 954.01886 915.0
    0.001121 829.61938 950.22272 892.0
    0.001120 826.38965 949.55060 893.0
    0.001072 823.18713 952.22089 933.0
    0.001052 820.01233 958.75970 951.0
    0.001066 816.86426 970.10345 938.0
    0.001111 813.74243 987.79547 900.0
    0.001100 810.64655 1014.35919 909.0
    0.001048 807.57599 1054.02502 954.0
    0.000997 804.53064 1114.14795 1003.0
    0.000895 801.50940 1208.35376 1117.0
    0.000782 798.51202 1364.56506 1278.0
    0.000606 795.53894 1665.46179 1649.0
    0.000357 792.58813 2521.40356 2802.0
    0.0001719 789.66034 5663.32764 5816.0
    0.0000799 786.75446 12935.53906 12509.0
    0.0000547 783.87030 17909.38086 18292.0
    0.0000849 781.00757 11436.85352 11776.0
    0.0002226 778.16559 4812.75000 4492.0
    0.000454 775.34442 2256.95801 2201.0
    0.000661 772.54291 1549.06750 1514.0
    0.000861 769.76105 1279.33020 1162.0
    0.000950 766.99878 1129.73376 1053.0
    0.001067 764.25494 1035.14209 937.0
    0.001088 761.52972 971.25922 919.0
    0.001134 758.82251 925.86511 882.0
    0.001202 756.13300 892.24609 832.0
    0.001147 753.46082 866.46924 872.0
    0.001174 750.80566 846.10742 852.0
    0.001252 748.16736 829.60864 799.0
    0.001277 745.54504 815.93475 783.0
    0.001309 742.93860 804.37744 764.0
    0.001307 740.34814 794.43805 765.0
    0.001253 737.77252 785.75439 798.0
    0.001287 735.21210 778.06372 777.0
    0.001289 732.66614 771.25775 776.0
    0.001326 730.13452 765.01025 754.0
    0.001364 727.61719 759.29175 733.0
    0.001272 725.11328 754.01044 786.0
    0.001330 722.62299 749.09589 752.0
    0.001389 720.14563 744.48999 720.0
    0.001453 717.68121 740.14728 688.0
    0.001389 715.22968 736.03058 720.0
    0.001339 712.79016 732.10828 747.0
    0.001297 710.36279 728.35571 771.0
    0.001355 707.94720 724.75146 738.0
    0.001462 705.54315 721.27795 684.0
    0.001453 703.15088 717.92114 688.0
    0.001377 700.76923 714.66742 726.0
    0.001370 698.39880 711.50732 730.0
    0.001364 696.03882 708.43127 733.0
    0.001340 693.68903 693.99872 746.0
    0.001408 691.34991 691.69507 710.0
    0.001326 689.02057 689.40759 754.0
    0.001408 686.70111 687.13818 710.0
    0.001451 684.39117 684.88861 689.0
    0.001538 682.09076 682.66193 650.0
    0.001460 679.79993 680.46246 685.0
    0.001460 677.51782 678.29541 685.0
    0.001412 675.24487 676.17017 708.0
    0.001422 672.98041 674.09955 703.0
    0.001416 670.72461 672.10510 706.0
    0.001364 668.47729 670.22144 733.0
    0.001486 666.23822 668.50909 673.0
    0.001563 664.00751 667.08002 640.0
    0.001427 661.78448 666.16437 701.0
    0.001484 659.56946 666.45624 674.0
    0.001466 657.36212 671.76923 682.0
    0.001391 655.16241 697.82220 719.0
    0.001258 652.97046 761.06519 795.0
    0.001179 650.78552 797.95325 848.0
    0.001292 648.60797 734.95764 774.0
    0.001449 646.43762 677.23877 690.0
    0.001460 644.27423 655.38611 685.0
    0.001437 642.11816 648.05334 696.0
    0.001435 639.96869 643.89337 697.0
    0.001479 637.82593 640.62708 676.0
    0.001577 635.69000 637.78583 634.0
    0.001565 633.56061 635.18561 639.0
    0.001592 631.43799 632.73389 628.0
    0.001590 629.32166 630.37866 629.0
    0.001572 627.21179 628.09009 636.0
    0.001595 625.10852 625.84979 627.0
    0.001631 623.01129 623.64514 613.0
    0.001522 620.92023 621.46832 657.0
    0.001524 618.83545 619.31409 656.0
    0.001629 616.75677 617.17834 614.0
    0.001664 614.68439 615.05847 601.0
    0.001647 612.61786 612.95209 607.0
    0.001592 610.55737 610.85773 628.0
    0.001590 608.50287 608.77429 629.0
    0.001600 606.45428 606.70074 625.0
    0.001524 604.41187 604.63666 656.0
    0.001580 602.37512 602.58093 633.0
    0.001724 600.34430 600.53351 580.0
    0.001684 598.31927 598.49377 594.0
    0.001626 596.30011 596.46155 615.0
    0.001669 594.28699 594.43677 599.0
    0.001647 592.27948 592.41882 607.0
    0.001616 590.27802 590.40796 619.0
    0.001721 588.28217 588.40369 581.0
    0.001709 586.29205 586.40588 585.0
    0.001718 584.30780 584.41467 582.0
    0.001748 582.32928 582.42981 572.0
    0.001701 580.35669 580.45142 588.0
    0.001661 578.38971 578.38971 602.0
    0.001686 576.42871 576.42871 593.0
    0.001779 574.47363 574.47363 562.0
    0.001742 572.52429 572.52429 574.0
    0.001742 570.58099 572.80402 574.0
    0.001773 568.64331 571.04199 564.0
    0.001733 566.71161 569.30756 577.0
    0.001795 564.78571 567.60431 557.0
    0.001815 562.86572 565.93683 551.0
    0.001733 560.95197 564.31110 577.0
    0.001757 559.04376 562.73334 569.0
    0.001825 557.14178 561.21301 548.0
    0.001754 555.24591 559.76111 570.0
    0.001698 553.35596 558.39185 589.0
    0.001739 551.47235 557.12421 575.0
    0.001789 549.59454 555.98248 559.0
    0.001876 547.72296 555.00043 533.0
    0.001742 545.85754 554.22339 574.0
    0.001692 543.99829 553.71558 591.0
    0.001730 542.14545 553.56854 578.0
    0.001779 540.29871 553.91742 562.0
    0.001773 538.45819 554.96820 564.0
    0.001761 536.62445 557.04651 568.0
    0.001736 534.79645 560.69128 576.0
    0.001842 532.97546 566.84540 543.0
    0.001745 531.16052 577.27429 573.0
    0.001695 529.35217 595.64099 590.0
    0.001733 527.55035 633.14258 577.0
    0.001252 525.75513 761.83466 799.0
    0.000828 523.96667 1327.78345 1208.0
    0.000418 522.18463 2681.83179 2395.0
    0.0003044 520.40930 3259.65625 3285.0
    0.000581 518.64099 1917.77136 1720.0
    0.001125 516.87909 941.03241 889.0
    0.001425 515.12408 662.09790 702.0
    0.001650 513.37598 595.23120 606.0
    0.001946 511.63461 566.50452 514.0
    0.001887 509.90027 549.29700 530.0
    0.001792 508.17288 537.80560 558.0
    0.001818 506.45267 529.55096 550.0
    0.001873 504.73926 523.26019 534.0
    0.001792 503.03302 518.22992 558.0
    0.001927 501.33401 514.04608 519.0
    0.001996 499.64197 510.45157 501.0
    0.002033 497.95721 507.28207 492.0
    0.002024 496.27957 504.42719 494.0
    0.001842 494.60925 501.81201 543.0
    0.001934 492.94641 499.38397 517.0
    0.001969 491.29062 497.10495 508.0
    0.002020 489.64261 494.94882 495.0
    0.002128 488.00159 492.89536 470.0
    0.002070 486.36813 490.93161 483.0
    0.002110 484.74234 489.04883 474.0
    0.002105 483.12387 487.24185 475.0
    0.001946 481.51294 492.68481 514.0
    0.001866 479.90961 491.45993 536.0
    0.001876 478.31387 490.36392 533.0
    0.002016 476.72601 489.42108 496.0
    0.002123 475.14560 486.52908 471.0
    0.002016 473.57297 486.18393 496.0
    0.001908 472.00797 486.19363 524.0
    0.001949 470.45047 486.76944 513.0
    0.001984 468.90115 488.38605 504.0
    0.001938 467.35938 492.81586 516.0
    0.001869 465.82553 508.03018 535.0
    0.001701 464.29944 553.18512 588.0
    0.001529 462.78125 627.37506 654.0
    0.001529 461.27112 636.62396 654.0
    0.001618 459.76862 563.82300 618.0
    0.001887 458.27429 512.85052 530.0
    0.001992 456.78769 494.85144 502.0
    0.002000 455.30905 490.23776 500.0
    0.002132 453.83844 489.44690 469.0
    0.002105 452.37573 490.36084 475.0
    0.002041 450.92108 492.59967 490.0
    0.002183 449.47433 496.16681 458.0
    0.002123 448.03571 501.26224 471.0
    0.001961 446.60519 508.26981 510.0
    0.001938 445.18256 517.80927 516.0
    0.001996 443.76810 530.84338 501.0
    0.002041 442.36154 548.89990 490.0
    0.001942 440.96304 574.47009 515.0
    0.001786 439.57263 611.81531 560.0
    0.001675 438.19019 668.70715 597.0
    0.001422 436.81607 761.15161 703.0
    0.001066 435.44977 937.72632 938.0
    0.000707 434.09149 1412.92004 1414.0
    0.000370 432.74130 2864.24854 2702.0
    0.0001788 431.39917 5951.97266 5592.0
    0.0001302 430.06522 8424.05762 7680.0
    0.0001725 428.73914 6085.48682 5797.0
    0.000368 427.42099 2945.13306 2721.0
    0.000700 426.11115 1435.68701 1428.0
    0.001067 424.80911 936.90704 937.0
    0.001370 423.51505 752.17010 730.0
    0.001618 422.22900 655.07281 618.0
    0.001799 420.95090 594.45789 556.0
    0.001883 419.68094 553.77649 531.0
    0.002110 418.41873 525.06122 474.0
    0.002128 417.16461 503.95358 470.0
    0.002070 415.91821 487.89774 483.0
    0.002114 414.67953 475.32718 473.0
    0.002141 413.44888 465.10242 467.0
    0.002203 412.22610 456.83093 454.0
    0.002268 411.01120 449.91406 441.0
    0.002364 409.80402 444.02921 423.0
    0.002398 408.60452 438.94580 417.0
    0.002364 407.41296 434.49481 423.0
    0.002309 406.22894 430.54855 433.0
    0.002331 405.05261 427.01151 429.0
    0.002268 403.88394 423.80923 441.0
    0.002299 402.72284 420.88409 435.0
    0.002506 401.56958 418.19095 399.0
    0.002387 400.42361 415.69260 419.0
    0.002268 399.28513 413.36026 441.0
    0.002475 398.15424 411.17001 404.0
    0.002358 397.03070 409.10226 424.0
    0.002268 395.91483 407.14130 441.0
    0.002513 394.80609 405.27307 398.0
    0.002597 393.70490 403.48694 385.0
    0.002646 392.61081 401.77292 378.0
    0.002538 391.52393 400.12317 394.0
    0.002387 390.44434 398.53104 419.0
    0.002618 389.37183 396.99042 382.0
    0.002604 388.30658 388.30658 384.0
    0.002433 387.24820 387.24820 411.0
    0.002370 386.19693 386.19693 422.0
    0.002294 385.15280 385.15280 436.0
    0.002410 384.11542 384.11542 415.0
    0.002618 383.08496 383.08496 382.0
    0.002571 382.06134 382.06134 389.0
    0.002283 381.04443 381.04443 438.0
    0.002500 380.03448 380.03448 400.0
    0.002558 379.03101 379.03101 391.0
    0.002519 378.03433 378.03433 397.0
    0.002551 377.04407 377.04407 392.0
    0.002421 376.06039 376.06039 413.0
    0.002445 375.08310 375.08310 409.0
    0.002849 374.11224 374.11224 351.0
    0.002564 373.14795 373.14795 390.0
    0.002786 372.18970 372.18970 359.0
    0.002732 371.23773 371.23773 366.0
    0.002577 370.29211 370.29211 388.0
    0.002762 369.35248 369.35248 362.0
    0.002732 368.41888 368.41888 366.0
    0.002786 367.49130 367.49130 359.0
    0.002674 366.56967 366.56967 374.0
    0.002717 365.65405 365.65405 368.0
    0.002890 364.74408 365.51532 346.0
    0.002770 363.83987 364.65765 361.0
    0.002660 362.94135 363.81003 376.0
    0.002890 362.04849 362.97296 346.0
    0.003175 361.16135 362.14716 315.0
    0.002841 360.27963 361.33310 352.0
    0.002825 359.40344 360.53177 354.0
    0.002941 358.53253 359.74399 340.0
    0.002985 357.66693 358.97104 335.0
    0.002762 356.80658 358.21439 362.0
    0.002695 355.95151 357.47586 371.0
    0.002703 355.10159 356.75757 370.0
    0.002770 354.25659 356.06198 361.0
    0.002646 353.41666 355.39261 378.0
    0.002717 352.58167 354.75351 368.0
    0.002849 351.75156 354.14987 351.0
    0.002817 350.92618 353.58820 355.0
    0.002849 350.10550 353.07721 351.0
    0.002681 349.28958 352.62814 373.0
    0.002725 348.47827 352.25583 367.0
    0.002632 347.67145 351.98038 380.0
    0.002632 346.86917 351.82947 380.0
    0.002778 346.07117 351.84183 360.0
    0.002825 345.27753 352.07352 354.0
    0.002762 344.48816 352.60699 362.0
    0.002778 343.70294 353.56879 360.0
    0.002857 342.92197 355.15921 350.0
    0.002841 342.14502 357.71149 352.0
    0.002890 341.37195 361.80936 346.0
    0.002770 340.60281 368.55792 361.0
    0.002519 339.83765 380.53564 397.0
    0.002315 339.07635 407.67911 432.0
    0.002137 338.31876 493.46478 468.0
    0.001493 337.56470 736.81818 670.0
    0.000951 336.81442 1124.21619 1052.0
    0.000938 336.06754 1164.32617 1066.0
    0.001377 335.32413 781.89862 726.0
    0.001976 334.58420 510.52591 506.0
    0.002288 333.84756 408.83026 437.0
    0.002494 333.11426 376.20276 401.0
    0.002618 332.38412 361.62744 382.0
    0.002747 331.65726 352.89911 364.0
    0.002857 330.93326 347.03558 350.0
    0.002915 330.21237 342.82352 343.0
    0.003125 329.49445 339.63110 320.0
    0.003175 328.77939 337.10040 315.0
    0.002994 328.06726 335.01810 334.0
    0.003058 327.35782 333.24963 327.0
    0.003012 326.65100 331.70779 332.0
    0.002801 325.94699 330.33405 357.0
    0.002985 325.24548 329.08716 335.0
    0.002976 324.54645 327.93826 336.0
    0.002786 323.84991 326.86633 359.0
    0.002950 323.15564 325.85556 339.0
    0.003086 322.46405 324.89474 324.0
    0.003115 321.77438 323.97412 321.0
    0.003086 321.08731 323.08749 324.0
    0.002950 320.40204 322.22858 339.0
    0.003049 319.71902 321.39359 328.0
    0.003257 319.03806 320.57883 307.0
    0.003165 318.35910 319.78146 316.0
    0.003125 317.68219 318.99927 320.0
    0.003205 317.00705 318.23013 312.0
    0.003425 316.33374 317.47250 292.0
    0.003472 315.66214 316.72504 288.0
    0.003344 314.99237 315.98672 299.0
    0.002976 314.32425 315.25647 336.0
    0.002890 313.65775 314.53348 346.0
    0.003236 312.99280 313.81702 309.0
    0.003145 312.32944 313.10657 318.0
    0.003155 311.66745 311.66745 317.0
    0.003215 311.00690 311.00690 311.0
    0.00361 310.34769 310.34769 277.0
    0.003497 309.68979 309.68979 286.0
    0.003115 309.03326 309.03326 321.0
    0.003135 308.37787 308.37787 319.0
    0.003205 307.72372 307.72372 312.0
    0.003311 307.07062 307.07062 302.0
    0.003497 306.41861 306.41861 286.0
    0.003401 305.76761 305.76761 294.0
    0.003448 305.11752 305.11752 290.0
    0.00357 304.46857 304.46857 280.0
    0.003257 303.82050 303.82050 307.0
    0.003247 303.17322 303.17322 308.0
    0.00357 302.52686 302.52686 280.0
    0.003322 301.88123 301.88123 301.0
    0.003185 301.23633 301.23633 314.0
    0.003115 300.59213 300.59213 321.0
    0.003300 299.94867 299.94867 303.0
    0.003390 299.30582 299.30582 295.0
    0.003165 298.66351 298.66351 316.0
    0.003413 298.02182 298.02182 293.0
    0.003185 297.38058 297.38058 314.0
    0.003425 296.73987 296.73987 292.0
    0.00355 296.09964 296.09964 282.0
    0.003311 295.45990 295.45990 302.0
    0.003390 294.82053 294.82053 295.0
    0.00362 294.18140 294.18140 276.0
    0.00383 293.54266 293.54266 261.0
    0.00351 292.90427 292.90427 285.0
    0.00361 292.26608 292.26608 277.0
    0.003279 291.62820 291.62820 305.0
    0.003300 290.99045 290.99045 303.0
    0.003367 290.35297 290.35297 297.0
    0.003425 289.71548 289.71548 292.0
    0.00357 289.07843 289.07843 280.0
    0.003378 288.44122 288.44122 296.0
    0.00365 287.80420 287.80420 274.0
    0.00389 287.16724 287.16724 257.0
    0.00352 286.53033 286.53033 284.0
    0.003378 285.89355 285.89355 296.0
    0.00355 285.25677 285.25677 282.0
    0.003311 284.61984 284.61984 302.0
    0.00366 283.98288 283.98288 273.0
    0.00379 283.34592 283.34592 264.0
    0.00380 282.70883 282.70883 263.0
    0.00369 282.07181 282.07181 271.0
    0.003497 281.43460 281.43460 286.0
    0.003484 280.79718 280.79718 287.0
    0.00361 280.15973 280.15973 277.0
    0.003425 279.52219 279.52219 292.0
    0.00364 278.88437 278.88437 275.0
    0.00362 278.24637 278.24637 276.0
    0.00360 277.60825 277.60825 278.0
    0.003378 276.96991 276.96991 296.0
    0.003401 276.33139 276.33139 294.0
    0.00362 275.69263 275.69263 276.0
    0.003413 275.05365 275.05365 293.0
    0.00362 274.41443 274.41443 276.0
    0.00370 273.77487 273.77487 270.0
    0.00379 273.13538 273.13538 264.0
    0.00373 272.49551 272.49551 268.0
    0.00351 271.85529 271.85529 285.0
    0.00364 271.21478 271.21478 275.0
    0.00360 270.57410 270.57410 278.0
    0.00365 269.93307 269.93307 274.0
    0.00370 269.29190 269.29190 270.0
    0.00377 268.65039 268.65039 265.0
    0.00364 268.00864 269.26166 275.0
    0.003401 267.36655 268.67877 294.0
    0.00352 266.72440 268.10013 284.0
    0.00379 266.08176 267.52573 264.0
    0.00380 265.43887 266.95627 263.0
    0.00380 264.79575 267.99731 263.0
    0.00395 264.15237 267.51617 253.0
    0.00398 263.50879 267.04749 251.0
    0.00383 262.86502 266.59262 261.0
    0.00366 262.22092 266.15308 273.0
    0.00395 261.57654 265.73062 253.0
    0.00388 260.93192 265.32733 258.0
    0.00364 260.28705 264.94553 275.0
    0.00398 259.64209 264.58804 251.0
    0.00418 258.99680 264.25784 239.0
    0.00413 258.35129 263.95868 242.0
    0.00397 257.70560 263.69485 252.0
    0.00375 257.05963 263.47134 267.0
    0.003378 256.41382 263.29453 296.0
    0.003472 255.76743 263.17096 288.0
    0.00391 255.12106 263.10977 256.0
    0.00353 254.47453 263.12112 283.0
    0.00352 253.82791 263.21768 284.0
    0.00383 253.18114 263.41507 261.0
    0.00380 252.53424 263.73267 263.0
    0.00362 251.88730 264.19473 276.0
    0.00383 251.24022 264.83185 261.0
    0.00395 250.59320 265.68338 253.0
    0.00417 249.94606 266.80051 240.0
    0.00407 249.29881 268.25104 246.0
    0.00405 248.65161 270.12598 247.0
    0.00351 248.00435 272.54984 285.0
    0.00361 247.35716 275.69714 277.0
    0.00357 246.71007 279.81970 280.0
    0.003484 246.06287 285.29114 287.0
    0.003205 245.41577 292.68555 312.0
    0.00357 244.76877 302.92517 280.0
    0.003497 244.12196 317.56967 286.0
    0.002994 243.47519 339.44504 334.0
    0.002801 242.82857 374.41425 357.0
    0.002288 242.18207 441.68967 437.0
    0.001425 241.53577 637.58282 702.0
    0.000769 240.88977 1269.41553 1300.0
    0.000362 240.24400 2519.14429 2764.0
    0.0002449 239.59833 3109.23877 4084.0
    0.000408 238.95288 2092.01904 2448.0
    0.000651 238.30779 1450.32922 1536.0
    0.000520 237.66306 1840.84351 1923.0
    0.0003051 237.01872 2600.82202 3278.0
    0.000357 236.37457 2276.10693 2804.0
    0.000736 235.73091 1313.80249 1358.0
    0.001377 235.08762 714.07666 726.0
    0.001901 234.44473 475.51486 526.0
    0.002463 233.80237 386.33554 406.0
    0.002825 233.16045 342.32657 354.0
    0.003390 232.51892 315.11551 295.0
    0.003425 231.87804 296.65442 292.0
    0.003460 231.23767 283.45261 289.0
    0.00358 230.59789 273.61722 279.0
    0.00364 229.95863 266.03790 275.0
    0.00364 229.32004 260.02924 275.0
    0.00383 228.68202 255.14803 261.0
    0.00408 228.04482 251.09819 245.0
    0.00431 227.40831 247.67458 232.0
    0.00398 226.77242 244.73193 251.0
    0.00408 226.13727 242.16553 245.0
    0.00402 225.50290 239.89766 249.0
    0.00420 224.86935 237.86995 238.0
    0.00435 224.23669 236.03752 230.0
    0.00418 223.60481 234.36548 239.0
    0.00465 222.97371 232.82666 215.0
    0.00463 222.34360 231.39963 216.0
    0.00433 221.71451 230.06705 231.0
    0.00469 221.08630 229.63387 213.0
    0.00407 220.45906 228.51402 246.0
    0.00383 219.83287 227.46126 261.0
    0.00420 219.20773 226.46902 238.0
    0.00386 218.58372 225.53239 259.0
    0.00437 217.96069 224.64766 229.0
    0.00415 217.33878 223.81264 241.0
    0.00420 216.71805 223.02652 238.0
    0.00461 216.09850 222.28976 217.0
    0.00455 215.48022 221.60448 220.0
    0.00435 214.86317 220.97456 230.0
    0.00461 214.24730 220.40620 217.0
    0.00426 213.63275 219.90904 235.0
    0.00488 213.01939 219.49669 205.0
    0.00472 212.40750 219.18936 212.0
    0.00463 211.79694 217.78848 216.0
    0.00481 211.18781 217.84642 208.0
    0.00469 210.58000 218.14406 213.0
    0.00439 209.97372 218.78493 228.0
    0.00415 209.36891 218.36081 241.0
    0.00410 208.76555 220.38048 244.0
    0.00457 208.16377 223.71576 219.0
    0.00429 207.56342 229.43561 233.0
    0.00420 206.96469 240.77235 238.0
    0.00379 206.36771 272.65579 264.0
    0.002874 205.77234 375.42889 348.0
    0.001748 205.17850 602.73505 572.0
    0.001342 204.58640 794.67950 745.0
    0.001704 203.99597 627.72711 587.0
    0.002755 203.40735 389.54898 363.0
    0.00365 202.82053 274.81870 274.0
    0.00402 202.23534 237.83144 249.0
    0.00433 201.65205 224.33847 231.0
    0.00469 201.07054 217.10350 213.0
    0.00441 200.49103 212.41763 227.0
    0.00467 199.91325 209.11797 214.0
    0.00493 199.33748 206.64938 203.0
    0.00485 198.76360 204.70839 206.0
    0.00513 198.19164 204.64111 195.0
    0.00467 197.62172 210.98560 214.0
    0.00455 197.05383 213.19942 220.0
    0.00455 196.48788 212.97658 220.0
    0.00483 195.92403 212.93353 207.0
    0.00465 195.36223 213.06027 215.0
    0.00463 194.80263 213.35541 216.0
    0.00503 194.24516 213.82471 199.0
    0.00448 193.68973 214.48033 223.0
    0.00459 193.13646 215.34122 218.0
    0.00459 192.58533 216.43341 218.0
    0.00433 192.03650 217.79158 231.0
    0.00463 191.48996 219.46097 216.0
    0.00469 190.94553 226.54970 213.0
    0.00472 190.40352 229.27811 212.0
    0.00493 189.86369 232.57140 203.0
    0.00450 189.32632 236.56543 222.0
    0.00431 188.79120 240.67734 232.0
    0.00446 188.25839 246.74971 224.0
    0.00420 187.72800 254.32123 238.0
    0.00395 187.20000 263.92700 253.0
    0.00400 186.67447 276.38422 250.0
    0.00400 186.15141 293.00873 250.0
    0.003472 185.63072 316.05298 288.0
    0.003145 185.11252 349.79327 318.0
    0.002703 184.59676 405.73798 370.0
    0.001976 184.08354 536.73969 506.0
    0.001131 183.57292 941.01263 884.0
    0.000584 183.06476 1869.59094 1711.0
    0.000394 182.55917 2731.31543 2537.0
    0.000491 182.05617 2176.32251 2036.0
    0.000761 181.55569 1370.42639 1314.0
    0.000739 181.05791 1256.78613 1353.0
    0.000510 180.56273 2056.08765 1961.0
    0.0002472 180.07025 4271.07227 4046.0
    0.0001354 179.58034 7488.25488 7388.0
    0.0001160 179.09297 8139.67920 8618.0
    0.0002080 178.60849 5104.51758 4807.0
    0.000459 178.12685 2446.52002 2180.0
    0.000833 177.64751 1220.39380 1200.0
    0.001264 177.17122 776.48035 791.0
    0.001887 176.69739 594.39026 530.0
    0.002262 176.22662 497.08084 442.0
    0.002481 175.75853 438.36050 403.0
    0.002809 175.29306 402.42584 356.0
    0.003125 174.83051 381.93857 320.0
    0.002950 174.37067 373.36499 339.0
    0.003226 173.91376 377.43216 310.0
    0.003247 173.45959 391.32410 308.0
    0.002809 173.00816 420.01340 356.0
    0.002132 172.55974 470.47684 469.0
    0.001873 172.11403 558.46667 534.0
    0.001330 171.67128 733.83563 752.0
    0.000792 171.23145 1199.18018 1263.0
    0.000416 170.79428 2519.01099 2403.0
    0.0001874 170.36024 5195.65625 5335.0
    0.0001232 169.92886 7514.40918 8116.0
    0.0001673 169.50061 5795.99756 5979.0
    0.0003425 169.07520 2922.16748 2920.0
    0.000693 168.65254 1345.96729 1443.0
    0.001195 168.23299 764.55347 837.0
    0.001866 167.81616 549.67255 536.0
    0.002398 167.40250 442.11697 417.0
    0.002817 166.99176 376.02731 355.0
    0.003279 166.58374 331.94092 305.0
    0.003472 166.17880 301.09177 288.0
    0.00412 165.77675 278.66919 243.0
    0.00415 165.37782 261.89642 241.0
    0.00433 164.98177 249.05107 231.0
    0.00467 164.58861 239.03735 214.0
    0.00485 164.19853 231.14319 206.0
    0.00493 163.81129 214.82408 203.0
    0.00490 163.42712 210.39851 204.0
    0.00568 163.04602 207.00989 176.0
    0.00541 162.66768 204.51596 185.0
    0.00524 162.29250 202.83800 191.0
    0.00495 161.92010 201.94672 202.0
    0.00498 161.55087 201.86746 201.0
    0.00469 161.18459 202.68396 213.0
    0.00459 160.82117 204.55862 218.0
    0.00488 160.46088 207.76178 205.0
    0.00476 160.10344 212.73836 210.0
    0.00474 159.74904 220.20862 211.0
    0.00463 159.39764 231.39273 216.0
    0.00412 159.04912 248.44484 243.0
    0.00358 158.70370 275.43622 279.0
    0.002933 158.36099 322.20712 341.0
    0.002075 158.02156 426.67102 482.0
    0.001239 157.68501 740.84894 807.0
    0.000563 157.35121 1579.85950 1775.0
    0.0003078 157.02057 2886.88086 3249.0
    0.0002973 156.69281 3104.41016 3364.0
    0.000498 156.36806 1842.86377 2009.0
    0.001052 156.04630 862.40192 951.0
    0.001931 155.72726 462.12030 518.0
    0.002857 155.41141 330.22678 350.0
    0.003390 155.09828 274.56006 295.0
    0.00420 154.78827 242.78230 238.0
    0.00476 154.48106 222.23776 210.0
    0.00461 154.17673 208.12334 217.0
    0.00455 153.87534 193.12106 220.0
    0.00490 153.57683 185.77632 204.0
    0.00510 153.28127 180.16759 196.0
    0.00498 152.98856 175.77058 201.0
    0.00541 152.69861 172.24474 185.0
    0.00535 152.41165 169.36409 187.0
    0.00571 152.12749 166.96809 175.0
    0.00602 151.84619 164.94598 166.0
    0.00613 151.56779 163.21536 163.0
    0.00641 151.29208 161.71529 156.0
    0.00575 151.01932 160.40154 174.0
    0.00613 150.74918 159.23837 163.0
    0.00617 150.48209 158.20001 162.0
    0.00613 150.21770 157.26474 163.0
    0.00599 149.95592 156.41559 167.0
    0.00621 149.69713 155.64001 161.0
    0.00629 149.44084 154.92633 159.0
    0.00585 149.18748 154.26653 171.0
    0.00546 148.93683 153.65292 183.0
    0.00610 148.68886 153.07942 164.0
    0.00654 148.44360 152.54129 153.0
    0.00704 148.20110 152.65697 142.0
    0.00649 147.96117 152.20677 154.0
    0.00617 147.72397 151.78325 162.0
    0.00685 147.48941 151.38391 146.0
    0.00662 147.25748 151.00688 151.0
    0.00763 147.02815 150.65044 131.0
    0.00746 146.80148 150.31335 134.0
    0.00662 146.57747 149.99455 151.0
    0.00613 146.35588 149.69292 163.0
    0.00671 146.13699 149.40816 149.0
    0.00658 145.92052 149.13951 152.0
    0.00641 145.70673 148.88705 156.0
    0.00568 145.49542 148.65051 176.0
    0.00629 145.28656 148.43005 159.0
    0.00617 145.08026 146.42720 162.0
    0.00730 144.87640 146.31865 137.0
    0.00719 144.67499 146.22299 139.0
    0.00752 144.47603 146.14183 133.0
    0.00685 144.27940 146.07703 146.0
    0.00758 144.08530 146.03096 132.0
    0.00746 143.89359 146.00638 134.0
    0.00641 143.70424 146.00658 156.0
    0.00676 143.51727 146.03580 148.0
    0.00606 143.33253 146.09923 165.0
    0.00578 143.15024 146.20349 173.0
    0.00645 142.97012 146.35690 155.0
    0.00735 142.79240 146.57021 136.0
    0.00559 142.61694 146.85741 179.0
    0.00699 142.44366 147.23726 143.0
    0.00763 142.27267 148.15477 131.0
    0.00685 142.10385 148.82883 146.0
    0.00725 141.93726 149.70454 138.0
    0.00645 141.77284 150.85110 155.0
    0.00709 141.61055 152.37064 141.0
    0.00575 141.45042 154.41611 174.0
    0.00671 141.29236 157.23222 149.0
    0.00599 141.13646 161.21741 167.0
    0.00617 140.98262 167.06819 162.0
    0.00571 140.83078 176.09267 175.0
    0.00541 140.68109 191.29398 185.0
    0.00431 140.53336 224.05489 232.0
    0.003106 140.38765 324.00568 322.0
    0.001745 140.24390 603.52350 573.0
    0.000923 140.10205 1073.70557 1084.0
    0.000837 139.96225 1210.10156 1195.0
    0.001220 139.82430 769.71539 820.0
    0.002217 139.68831 401.16650 451.0
    0.00351 139.55414 249.58922 285.0
    0.00418 139.42184 201.37335 239.0
    0.00478 139.29140 182.05659 209.0
    0.00562 139.16264 171.42125 178.0
    0.00588 139.03584 164.83591 170.0
    0.00592 138.91074 160.60774 169.0
    0.00625 138.78738 157.90315 160.0
    0.00568 138.66579 156.29002 176.0
    0.00599 138.54585 155.56004 167.0
    0.00629 138.42767 155.66641 159.0
    0.00633 138.31117 156.71573 158.0
    0.00671 138.19627 159.03246 149.0
    0.00617 138.08301 163.39990 162.0
    0.00578 137.97131 172.33328 173.0
    0.00513 137.86125 195.48241 195.0
    0.00415 137.75278 258.58292 241.0
    0.002786 137.64574 386.02130 359.0
    0.002075 137.54030 509.14307 482.0
    0.002451 137.43631 445.11349 408.0
    0.00375 137.33383 301.10669 267.0
    0.00510 137.23280 213.63295 196.0
    0.00575 137.13319 178.87282 174.0
    0.00588 137.03496 166.36084 170.0
    0.00645 136.93817 160.85590 155.0
    0.00699 136.84274 158.09238 143.0
    0.00685 136.74869 156.91171 146.0
    0.00649 136.65590 156.89816 154.0
    0.00641 136.56442 157.92851 156.0
    0.00641 136.47421 160.08023 156.0
    0.00621 136.38530 163.63367 161.0
    0.00575 136.29765 169.16309 174.0
    0.00515 136.21109 177.75873 194.0
    0.00488 136.12587 191.63004 205.0
    0.00459 136.04170 217.01553 218.0
    0.00351 135.95877 278.75882 285.0
    0.002169 135.87692 455.97565 461.0
    0.001142 135.79622 856.38678 876.0
    0.000736 135.71658 1336.49622 1358.0
    0.000797 135.63800 1233.51831 1254.0
    0.001389 135.56050 725.55243 720.0
    0.002611 135.48405 389.05127 383.0
    0.00370 135.40852 253.13649 270.0
    0.00485 135.33401 205.38951 206.0
    0.00588 135.26039 183.67627 170.0
    0.00592 135.18785 170.91277 169.0
    0.00654 135.11613 162.55862 153.0
    0.00633 135.04533 156.78065 158.0
    0.00741 134.97546 152.61986 135.0
    0.00763 134.90637 149.51869 131.0
    0.00730 134.83817 147.14331 137.0
    0.00719 134.77071 145.27911 139.0
    0.00599 134.70415 143.78549 167.0
    0.00758 134.63829 142.56802 132.0
    0.00826 134.57315 141.15311 121.0
    0.00690 134.50883 140.32809 145.0
    0.00662 134.44524 140.54739 151.0
    0.00699 134.38225 140.00238 143.0
    0.00758 134.31999 139.54285 132.0
    0.00794 134.25839 139.15425 126.0
    0.00685 134.19739 138.82600 146.0
    0.00719 134.13701 138.54987 139.0
    0.00820 134.07724 138.31961 122.0
    0.00725 134.01808 138.13089 138.0
    0.00671 133.95944 137.98033 149.0
    0.00719 133.90134 137.87755 139.0
    0.00637 133.84378 137.79907 157.0
    0.00699 133.78665 137.75587 143.0
    0.00820 133.73012 137.74925 122.0
    0.00730 133.67397 137.78125 137.0
    0.00735 133.61821 137.85538 136.0
    0.00709 133.56296 137.97688 141.0
    0.00709 133.50807 138.15279 141.0
    0.00800 133.45358 138.39259 125.0
    0.00680 133.39949 138.70953 147.0
    0.00725 133.34579 139.12103 138.0
    0.00758 133.29239 139.65134 132.0
    0.00735 133.23929 140.33446 136.0
    0.00775 133.18648 141.21756 129.0
    0.00676 133.13394 142.37044 148.0
    0.00654 133.08168 143.89488 153.0
    0.00735 133.02968 145.94896 136.0
    0.00833 132.97787 148.78502 120.0
    0.00654 132.92636 152.00591 153.0
    0.00599 132.87497 158.01878 167.0
    0.00602 132.82381 167.42776 166.0
    0.00543 132.77281 185.20619 184.0
    0.00437 132.72192 225.43604 229.0
    0.003165 132.67120 341.44547 316.0
    0.001742 132.62061 608.95880 574.0
    0.001065 132.57005 943.02606 939.0
    0.001159 132.51964 893.99060 863.0
    0.001845 132.46927 546.92029 542.0
    0.003058 132.41902 310.30692 327.0
    0.00455 132.36870 214.51756 220.0
    0.00556 132.31845 181.16145 180.0
    0.00719 132.26833 166.32101 139.0
    0.00645 132.21806 157.71191 155.0
    0.00680 132.16779 152.14969 147.0
    0.00719 132.11758 148.36559 139.0
    0.00637 132.06726 145.81244 157.0
    0.00658 132.01688 143.90819 152.0
    0.00752 131.96643 142.54008 133.0
    0.00671 131.91586 141.59364 149.0
    0.00645 131.86523 141.05724 155.0
    0.00741 131.81453 141.15620 135.0
    0.00775 131.76367 142.58549 129.0
    0.00633 131.71265 146.14395 158.0
    0.00592 131.66153 150.48340 169.0
    0.00641 131.61014 149.71924 156.0
    0.00704 131.55865 144.74402 142.0
    0.00649 131.50700 141.02887 154.0
    0.00680 131.45512 139.30823 147.0
    0.00714 131.40302 138.68262 140.0
    0.00769 131.35072 138.48741 130.0
    0.00690 131.29817 138.48433 145.0
    0.00719 131.24542 138.60793 139.0
    0.00758 131.19237 139.83189 132.0
    0.00763 131.13905 140.22406 131.0
    0.00667 131.08549 140.72887 150.0
    0.00671 131.03162 141.35754 149.0
    0.00746 130.97754 142.12877 134.0
    0.00725 130.92303 143.06866 138.0
    0.00752 130.86826 144.21220 133.0
    0.00704 130.81314 145.60846 142.0
    0.00714 130.75775 147.32222 140.0
    0.00676 130.70201 148.58585 148.0
    0.00662 130.64586 151.29301 151.0
    0.00752 130.58937 154.71747 133.0
    0.00725 130.53258 159.13580 138.0
    0.00649 130.47534 164.96266 154.0
    0.00595 130.41779 172.86322 168.0
    0.00552 130.35974 183.94460 181.0
    0.00510 130.30139 200.14519 196.0
    0.00424 130.24255 225.40984 236.0
    0.003367 130.18338 270.97958 297.0
    0.002451 130.12381 379.30551 408.0
    0.001385 130.06371 671.37610 722.0
    0.000715 130.00322 1291.04956 1398.0
    0.000466 129.94232 2005.91443 2145.0
    0.000498 129.88095 1858.04053 2010.0
    0.000856 129.81915 1118.69055 1168.0
    0.001441 129.75687 635.52637 694.0
    0.002008 129.69412 459.91751 498.0
    0.002439 129.63087 377.56937 410.0
    0.003205 129.56723 299.95258 312.0
    0.00388 129.50308 251.18332 258.0
    0.00422 129.43843 232.80136 237.0
    0.00392 129.37331 238.96059 255.0
    0.003077 129.30768 287.50735 325.0
    0.002062 129.24161 461.82919 485.0
    0.001082 129.17496 865.40497 924.0
    0.000725 129.10783 1275.60132 1380.0
    0.000866 129.04027 1051.07361 1155.0
    0.001642 128.97211 576.26349 609.0
    0.003030 128.90349 312.44528 330.0
    0.00429 128.83429 220.23114 233.0
    0.00498 128.76456 188.22189 201.0
    0.00578 128.69443 172.35773 173.0
    0.00654 128.62364 162.48366 153.0
    0.00730 128.55235 155.79401 137.0
    0.00699 128.48061 151.02048 143.0
    0.00730 128.40825 147.47418 137.0
    0.00800 128.33540 145.11475 125.0
    0.00800 128.26204 142.98726 125.0
    0.00775 128.18813 141.27914 129.0
    0.00725 128.11365 139.88245 138.0
    0.00840 128.03868 138.72295 119.0
    0.00806 127.96311 137.74892 124.0
    0.00654 127.88704 136.92168 153.0
    0.00709 127.81044 136.21370 141.0
    0.00752 127.73329 135.60341 133.0
    0.00746 127.65556 135.07455 134.0
    0.00758 127.57736 134.61519 132.0
    0.00735 127.49857 134.21527 136.0
    0.00794 127.41927 133.86761 126.0
    0.00806 127.33944 133.56642 124.0
    0.00752 127.25903 133.30708 133.0
    0.00847 127.17817 133.08664 118.0
    0.00833 127.09665 132.90240 120.0
    0.00826 127.01467 132.75333 121.0
    0.00800 126.93222 132.63858 125.0
    0.00730 126.84916 132.55824 137.0
    0.00781 126.76561 132.51331 128.0
    0.00952 126.68144 132.50548 105.0
    0.00662 126.59682 132.53761 151.0
    0.00725 126.51170 132.61353 138.0
    0.00885 126.42602 132.73848 113.0
    0.00826 126.33983 132.91927 121.0
    0.00725 126.25313 133.16524 138.0
    0.00820 126.16595 133.48805 122.0
    0.00787 126.07824 133.90355 127.0
    0.00840 125.99000 134.43292 119.0
    0.00758 125.90129 133.31645 132.0
    0.00746 125.81209 134.24155 134.0
    0.00752 125.72236 135.39615 133.0
    0.00680 125.63218 136.85800 147.0
    0.00794 125.54146 138.74086 126.0
    0.00719 125.45032 141.21429 139.0
    0.00725 125.35865 144.54851 138.0
    0.00709 125.26656 149.18146 141.0
    0.00575 125.17400 155.88133 174.0
    0.00565 125.08095 166.17229 177.0
    0.00578 124.98746 184.24367 173.0
    0.00427 124.89348 225.49345 234.0
    0.002976 124.79906 334.08588 336.0
    0.001835 124.70423 567.69647 545.0
    0.001209 124.60894 860.84430 827.0
    0.001253 124.51325 851.72223 798.0
    0.001848 124.41702 562.13306 541.0
    0.002959 124.32052 345.89368 338.0
    0.00391 124.22356 257.84457 256.0
    0.00365 124.12608 250.72108 274.0
    0.002786 124.02835 339.38547 359.0
    0.001475 123.93015 649.73895 678.0
    0.000853 123.83159 1161.76965 1173.0
    0.000826 123.73267 1217.32422 1210.0
    0.001355 123.63326 706.15607 738.0
    0.002639 123.53357 343.57120 379.0
    0.00377 123.43352 215.92723 265.0
    0.00478 123.33305 178.19716 209.0
    0.00578 123.23230 162.03369 173.0
    0.00654 123.13110 152.49020 153.0
    0.00625 123.02966 146.21867 160.0
    0.00685 122.92784 141.85645 146.0
    0.00781 122.82577 138.69524 128.0
    0.00769 122.72337 136.32748 130.0
    0.00758 122.62064 134.50793 132.0
    0.00787 122.51759 133.08340 127.0
    0.00840 122.41423 131.95169 119.0
    0.00833 122.31065 131.04562 120.0
    0.00775 122.20679 130.31812 129.0
    0.00741 122.10263 129.73672 135.0
    0.00769 121.99821 129.27986 130.0
    0.00746 121.89349 128.93271 134.0
    0.00649 121.78859 128.68710 154.0
    0.00685 121.68349 128.53967 146.0
    0.00741 121.57804 128.49200 135.0
    0.00769 121.47250 128.55125 130.0
    0.00901 121.36668 128.73055 111.0
    0.00826 121.26070 129.05084 121.0
    0.00752 121.15450 129.54411 133.0
    0.00730 121.04811 130.25842 137.0
    0.00877 120.94154 131.26463 114.0
    0.00885 120.83478 132.67285 113.0
    0.00699 120.72791 134.65358 143.0
    0.00680 120.62089 137.48715 147.0
    0.00680 120.51363 141.65440 147.0
    0.00637 120.40636 148.27441 157.0
    0.00654 120.29886 160.37440 153.0
    0.00543 120.19131 180.15565 184.0
    0.00364 120.08368 237.30455 275.0
    0.002004 119.97591 442.30331 499.0
    0.000887 119.86801 931.54852 1127.0
    0.000664 119.76009 1364.02478 1507.0
    0.001053 119.65210 1012.58276 950.0
    0.002110 119.54403 491.54041 474.0
    0.00369 119.43591 252.49792 271.0
    0.00488 119.32776 184.26132 205.0
    0.00662 119.21950 162.02167 151.0
    0.00730 119.11125 150.75569 137.0
    0.00725 119.00308 143.46169 138.0
    0.00763 118.89476 138.97540 131.0
    0.00769 118.78658 135.93102 130.0
    0.00658 118.67828 133.81049 152.0
    0.00714 118.57011 132.31827 140.0
    0.00730 118.46193 131.27393 137.0
    0.00833 118.35373 130.56583 120.0
    0.00781 118.24564 130.12427 128.0
    0.00855 118.13757 129.55734 117.0
    0.00741 118.02961 129.54788 135.0
    0.00847 117.92174 129.72256 118.0
    0.00714 117.81385 130.08032 140.0
    0.00699 117.70613 130.62973 143.0
    0.00730 117.59848 131.39008 137.0
    0.00833 117.49100 132.39108 120.0
    0.00806 117.38353 133.67728 124.0
    0.00752 117.27629 135.31239 133.0
    0.00658 117.16916 137.38324 152.0
    0.00787 117.06216 140.01608 127.0
    0.00741 116.95540 143.38719 135.0
    0.00613 116.84869 147.75751 163.0
    0.00667 116.74220 153.51976 150.0
    0.00641 116.63589 161.27338 156.0
    0.00685 116.52974 171.99585 146.0
    0.00633 116.42388 187.31973 158.0
    0.00543 116.31816 210.27600 184.0
    0.00389 116.21269 247.89870 257.0
    0.003215 116.10744 322.43417 311.0
    0.001961 116.00237 503.68256 510.0
    0.001239 115.89759 928.97406 807.0
    0.000593 115.79310 1667.22119 1687.0
    0.000427 115.68884 2258.94922 2342.0
    0.000555 115.58486 1864.35266 1802.0
    0.000996 115.48111 1079.44519 1004.0
    0.001812 115.37766 573.21570 552.0
    0.002786 115.27456 348.28506 359.0
    0.00394 115.17171 258.53409 254.0
    0.00442 115.06921 215.41211 226.0
    0.00518 114.96694 189.76924 193.0
    0.00568 114.86507 172.80040 176.0
    0.00606 114.76357 160.95258 165.0
    0.00709 114.66233 152.35938 141.0
    0.00752 114.56151 145.93756 133.0
    0.00690 114.46101 141.01025 145.0
    0.00769 114.36084 137.14993 130.0
    0.00725 114.26113 134.06822 138.0
    0.00775 114.16175 131.56801 129.0
    0.00806 114.06281 129.51360 124.0
    0.00800 113.96420 127.80446 125.0
    0.00775 113.86602 126.36965 129.0
    0.00794 113.76827 125.15477 126.0
    0.00826 113.67085 124.11897 121.0
    0.00800 113.57392 123.23231 125.0
    0.00763 113.47746 122.47060 131.0
    0.00752 113.38138 121.81612 133.0
    0.00806 113.28582 121.25495 124.0
    0.00917 113.19063 120.77635 109.0
    0.00847 113.09595 120.37318 118.0
    0.00862 113.00170 120.04002 116.0
    0.00917 112.90794 119.77423 109.0
    0.00862 112.81467 119.57508 116.0
    0.00826 112.72183 119.44418 121.0
    0.00840 112.62959 119.38604 119.0
    0.00862 112.53770 119.53384 116.0
    0.00901 112.44642 119.65238 111.0
    0.00901 112.35567 119.87997 111.0
    0.00820 112.26530 120.24136 122.0
    0.00833 112.17556 120.77232 120.0
    0.00885 112.08633 121.52583 113.0
    0.00885 111.99760 122.58000 113.0
    0.00893 111.90945 124.05627 112.0
    0.00840 111.82181 126.14836 119.0
    0.00847 111.73477 129.17532 118.0
    0.00826 111.64823 133.70285 121.0
    0.00671 111.56223 140.83327 149.0
    0.00565 111.47682 151.64578 177.0
    0.00500 111.39196 182.01465 200.0
    0.00365 111.30773 268.88113 274.0
    0.002160 111.22396 470.87848 463.0
    0.001431 111.14086 737.75653 699.0
    0.001391 111.05831 736.98553 719.0
    0.002024 110.97641 469.66644 494.0
    0.003322 110.89499 268.07004 301.0
    0.00503 110.81427 181.35191 199.0
    0.00588 110.73411 150.97289 170.0
    0.00654 110.65454 138.03311 153.0
    0.00794 110.57558 130.71614 126.0
    0.00840 110.49726 126.46469 119.0
    0.00820 110.41950 123.22141 122.0
    0.00794 110.34242 120.90880 126.0
    0.00885 110.26595 119.20522 113.0
    0.00885 110.19004 117.91745 113.0
    0.00781 110.11485 116.92526 128.0
    0.00826 110.04018 116.14879 121.0
    0.00769 109.96622 115.53586 130.0
    0.00763 109.89288 115.05002 131.0
    0.00877 109.82016 114.66621 114.0
    0.00952 109.74809 114.36758 105.0
    0.00909 109.67662 114.14236 110.0
    0.00909 109.60589 113.98425 110.0
    0.00840 109.53574 113.88847 119.0
    0.00806 109.46622 113.85564 124.0
    0.00877 109.39733 113.88926 114.0
    0.00943 109.32910 113.99725 106.0
    0.00943 109.26156 114.19283 106.0
    0.00787 109.19465 114.49709 127.0
    0.00787 109.12841 114.94319 127.0
    0.00855 109.06281 115.58250 117.0
    0.00847 108.99787 116.49922 118.0
    0.00787 108.93356 117.83295 127.0
    0.00741 108.86993 119.83306 135.0
    0.00763 108.80695 123.00010 131.0
    0.00730 108.74464 128.76741 137.0
    0.00606 108.68294 143.04637 165.0
    0.00488 108.62196 184.66156 205.0
    0.00351 108.56159 278.48517 285.0
    0.002364 108.50187 389.71393 423.0
    0.002457 108.44285 366.88837 407.0
    0.00397 108.38444 249.25835 252.0
    0.00565 108.32673 170.25998 177.0
    0.00725 108.26965 138.79369 138.0
    0.00833 108.21320 128.21213 120.0
    0.00826 108.15746 123.79204 121.0
    0.00813 108.10232 121.47073 123.0
    0.00806 108.04787 119.78924 124.0
    0.00847 107.99410 119.27691 118.0
    0.00885 107.94088 119.29399 113.0
    0.00714 107.88840 119.77206 140.0
    0.00746 107.83646 120.71335 134.0
    0.00775 107.78530 122.18134 129.0
    0.00855 107.73470 124.31145 117.0
    0.00833 107.68474 128.38469 120.0
    0.00621 107.63541 132.76419 161.0
    0.00781 107.58675 139.14740 128.0
    0.00741 107.53869 148.86330 135.0
    0.00535 107.49127 165.23274 187.0
    0.00450 107.44450 199.08237 222.0
    0.003215 107.39835 281.32013 311.0
    0.002128 107.35280 462.81409 470.0
    0.001295 107.30788 746.01581 772.0
    0.001055 107.26360 914.76172 948.0
    0.001377 107.21987 721.72473 726.0
    0.002288 107.17681 443.97226 437.0
    0.003378 107.13434 273.12094 296.0
    0.00481 107.09249 196.24062 208.0
    0.00592 107.05120 164.04181 169.0
    0.00645 107.01056 148.40665 155.0
    0.00654 106.97051 138.91205 153.0
    0.00671 106.93099 132.64932 149.0
    0.00833 106.89211 128.32748 120.0
    0.00794 106.85380 125.26074 126.0
    0.00741 106.81608 123.04882 135.0
    0.00870 106.77891 121.44794 115.0
    0.00917 106.74229 120.30164 109.0
    0.00917 106.70628 119.51128 109.0
    0.00893 106.67078 119.01299 112.0
    0.00885 106.63586 118.76868 113.0
    0.00840 106.60151 118.75931 119.0
    0.00840 106.56770 118.98156 119.0
    0.00935 106.53441 119.44707 107.0
    0.00862 106.50164 120.18426 116.0
    0.00800 106.46946 121.24227 125.0
    0.00909 106.43777 122.69604 110.0
    0.00826 106.40659 124.66209 121.0
    0.00769 106.37595 127.31431 130.0
    0.00813 106.34583 130.92485 123.0
    0.00826 106.31615 135.92874 121.0
    0.00833 106.28703 143.04312 120.0
    0.00690 106.25839 153.58130 145.0
    0.00595 106.23024 170.46181 168.0
    0.00535 106.20256 202.09657 187.0
    0.00383 106.17534 273.13718 261.0
    0.002404 106.14861 430.49176 416.0
    0.001435 106.12236 708.68115 697.0
    0.001018 106.09653 995.98175 982.0
    0.001070 106.07117 944.88855 935.0
    0.001667 106.04628 633.03284 600.0
    0.002899 106.02180 382.50269 345.0
    0.00422 105.99773 250.44724 237.0
    0.00510 105.97411 192.22244 196.0
    0.00568 105.95094 165.30891 176.0
    0.00629 105.92812 150.28899 159.0
    0.00775 105.90576 140.64592 129.0
    0.00840 105.88379 134.01988 119.0
    0.00769 105.86220 129.29510 130.0
    0.00794 105.84100 125.83258 126.0
    0.00826 105.82017 123.24390 121.0
    0.00901 105.79970 121.28496 111.0
    0.00935 105.77962 119.79345 107.0
    0.00926 105.75992 118.66312 108.0
    0.00926 105.74056 117.82097 108.0
    0.00893 105.72149 117.21854 112.0
    0.00893 105.70280 116.82552 112.0
    0.00962 105.68445 116.59177 104.0
    0.01020 105.66642 116.09550 98.0
    0.01020 105.64867 116.29166 98.0
    0.00870 105.63127 116.69789 115.0
    0.00877 105.61413 117.34783 114.0
    0.00794 105.59733 118.29743 126.0
    0.00917 105.58077 119.63239 109.0
    0.00862 105.56453 121.48848 116.0
    0.00719 105.54855 124.08295 139.0
    0.00763 105.53280 127.77112 131.0
    0.00704 105.51733 133.17738 142.0
    0.00641 105.50211 141.50027 156.0
    0.00625 105.48714 155.92401 160.0
    0.00543 105.47237 188.53082 184.0
    0.00353 105.45784 278.23938 283.0
    0.001996 105.44353 486.91632 501.0
    0.001189 105.42946 782.46130 841.0
    0.001168 105.41560 837.94757 856.0
    0.001645 105.40189 564.06610 608.0
    0.002681 105.38840 327.11182 373.0
    0.00429 105.37505 219.77954 233.0
    0.00524 105.36192 189.69102 191.0
    0.00481 105.34890 200.05894 208.0
    0.00398 105.33607 263.57025 251.0
    0.002674 105.32339 407.44043 374.0
    0.001597 105.31084 570.76898 626.0
    0.001712 105.29847 531.10858 584.0
    0.002849 105.28622 349.12405 351.0
    0.00413 105.27402 219.43446 242.0
    0.00662 105.26196 161.95180 151.0
    0.00699 105.25002 140.17831 143.0
    0.01000 105.23817 130.23141 100.0
    0.00833 105.22639 124.34303 120.0
    0.00775 105.21471 120.40233 129.0
    0.00800 105.20309 117.61362 125.0
    0.00813 105.19157 115.55991 123.0
    0.00893 105.18007 114.00082 112.0
    0.00990 105.16864 112.78641 101.0
    0.00909 105.15722 111.82011 110.0
    0.00980 105.14588 111.03848 102.0
    0.01124 105.13455 110.39650 89.0
    0.00990 105.12321 109.86324 101.0
    0.00847 105.11191 109.41578 118.0
    0.00885 105.10062 109.03721 113.0
    0.01149 105.08935 108.71585 87.0
    0.00962 105.07805 108.44083 104.0
    0.00901 105.06673 108.20568 111.0
    0.00781 105.05536 108.00478 128.0
    0.00962 105.04397 107.83399 104.0
    0.01020 105.03256 107.69040 98.0
    0.00885 105.02109 107.57186 113.0
    0.01064 105.00956 107.47727 94.0
    0.01000 104.99803 107.40636 100.0
    0.01000 104.98636 107.35964 100.0
    0.00952 104.97467 107.33902 105.0
    0.00877 104.96285 107.34755 114.0
    0.00855 104.95097 107.39028 117.0
    0.00980 104.93897 107.47491 102.0
    0.00901 104.92689 107.61323 111.0
    0.00813 104.91472 107.82301 123.0
    0.00909 104.90237 108.13229 110.0
    0.00833 104.89000 108.58607 120.0
    0.00787 104.87745 109.26025 127.0
    0.00862 104.86477 110.29556 116.0
    0.00885 104.85193 112.01822 113.0
    0.00885 104.83896 115.45433 113.0
    0.00758 104.82581 123.66563 132.0
    0.00641 104.81252 142.44878 156.0
    0.00498 104.79906 174.76375 201.0
    0.00417 104.78547 202.49236 240.0
    0.00459 104.77167 187.75491 218.0
    0.00625 104.75766 152.95122 160.0
    0.00820 104.74348 128.83044 122.0
    0.00862 104.72910 117.74704 116.0
    0.00806 104.71456 112.97903 124.0
    0.00781 104.69978 110.72987 128.0
    0.00847 104.68478 109.41544 118.0
    0.00943 104.66956 108.80490 106.0
    0.00971 104.65412 108.20518 103.0
    0.00847 104.63847 108.90125 118.0
    0.00862 104.62258 109.11634 116.0
    0.01053 104.60643 108.46527 95.0
    0.00917 104.59007 108.36083 109.0
    0.00840 104.57341 108.30122 119.0
    0.00952 104.55653 108.27718 105.0
    0.01064 104.53938 108.28229 94.0
    0.01010 104.52197 108.31219 99.0
    0.00952 104.50429 108.36394 105.0
    0.00952 104.48636 108.43565 105.0
    0.01020 104.46809 108.52598 98.0
    0.00917 104.44961 108.63454 109.0
    0.00893 104.43082 108.76102 112.0
    0.00935 104.41169 108.90572 107.0
    0.00952 104.39234 109.06950 105.0
    0.01042 104.37266 109.25311 96.0
    0.01053 104.35265 109.45812 95.0
    0.00885 104.33238 109.68620 113.0
    0.00980 104.31174 109.93947 102.0
    0.00870 104.29085 110.22095 115.0
    0.00926 104.26958 110.53368 108.0
    0.00962 104.24802 110.88235 104.0
    0.00893 104.22613 111.27233 112.0
    0.00943 104.20392 112.33630 106.0
    0.00962 104.18139 112.87663 104.0
    0.00926 104.15853 113.64265 108.0
    0.00917 104.13525 114.53574 109.0
    0.00862 104.11172 115.70217 116.0
    0.00962 104.08782 116.84491 104.0
    0.01010 104.06358 117.44698 99.0
    0.00885 104.03897 117.94543 113.0
    0.00840 104.01404 118.76333 119.0
    0.00926 103.98869 119.91919 108.0
    0.00794 103.96306 121.35150 126.0
    0.00870 103.93704 123.04724 115.0
    0.00901 103.91068 125.03941 111.0
    0.00877 103.88391 127.39149 114.0
    0.00962 103.85681 130.18816 104.0
    0.00833 103.82935 133.54718 120.0
    0.00794 103.80151 137.63040 126.0
    0.00735 103.77332 142.65816 136.0
    0.00704 103.74472 148.95331 142.0
    0.00763 103.71579 156.97899 131.0
    0.00629 103.68644 167.44713 159.0
    0.00685 103.65678 181.42668 146.0
    0.00610 103.62671 200.98613 164.0
    0.00437 103.59624 230.15564 229.0
    0.00415 103.56544 279.35559 241.0
    0.002890 103.53425 374.26804 346.0
    0.002020 103.50265 561.53925 495.0
    0.001188 103.47070 892.10297 842.0
    0.000790 103.43837 1345.15039 1266.0
    0.000505 103.40562 1884.01440 1980.0
    0.000409 103.37257 2295.65967 2445.0
    0.000458 103.33907 2109.17627 2182.0
    0.000584 103.30522 1647.14917 1711.0
    0.000469 103.27095 1523.63831 2131.0
    0.0003434 103.23637 1728.50708 2912.0
    0.000502 103.20135 1508.98438 1993.0
    0.000920 103.16597 913.80536 1087.0
    0.001672 103.13023 511.11499 598.0
    0.002433 103.09413 346.03027 411.0
    0.003247 103.05765 298.46713 308.0
    0.003322 103.02077 311.66544 301.0
    0.002825 102.98348 400.17365 354.0
    0.001792 102.94587 589.80853 558.0
    0.001153 102.90787 806.53851 867.0
    0.001250 102.86950 799.85809 800.0
    0.001828 102.83079 598.17743 547.0
    0.002571 102.79163 391.56091 389.0
    0.00369 102.75220 261.13397 271.0
    0.00524 102.71234 198.48036 191.0
    0.00599 102.67215 169.86559 167.0
    0.00662 102.63157 154.70744 151.0
    0.00690 102.59065 145.05632 145.0
    0.00725 102.54936 138.25984 138.0
    0.00820 102.50774 133.23079 122.0
    0.00847 102.46577 130.26155 118.0
    0.00893 102.42344 127.32716 112.0
    0.01064 102.38075 125.03694 94.0
    0.00990 102.33768 123.25928 101.0
    0.00840 102.29433 121.91367 119.0
    0.00917 102.25061 121.00660 109.0
    0.00952 102.20660 120.45906 105.0
    0.00758 102.16216 120.36655 132.0
    0.00781 102.11747 120.86455 128.0
    0.00847 102.07243 122.26300 118.0
    0.00769 102.02706 125.47437 130.0
    0.00735 101.98138 133.73102 136.0
    0.00662 101.93532 155.78857 151.0
    0.00469 101.88902 203.04355 213.0
    0.00360 101.84239 266.28812 278.0
    0.00357 101.79547 278.18341 280.0
    0.00452 101.74825 219.30351 221.0
    0.00581 101.70069 164.21687 172.0
    0.00633 101.65284 135.52370 158.0
    0.00758 101.60470 123.93268 132.0
    0.00847 101.55630 119.08151 118.0
    0.00781 101.50761 116.52371 128.0
    0.00820 101.45863 114.95985 122.0
    0.00893 101.40936 113.97397 112.0
    0.00917 101.35980 113.37797 109.0
    0.00877 101.31004 113.07444 114.0
    0.00806 101.25996 113.01288 124.0
    0.00917 101.20968 113.17346 109.0
    0.00952 101.15911 113.55800 105.0
    0.00855 101.10827 114.18871 117.0
    0.00909 101.05721 115.10876 110.0
    0.00870 101.00594 116.38973 115.0
    0.00806 100.95439 118.14368 124.0
    0.00806 100.90265 120.54331 124.0
    0.00763 100.85064 123.87541 131.0
    0.00752 100.79844 128.66541 133.0
    0.00671 100.74604 136.02467 149.0
    0.00552 100.69342 148.09671 181.0
    0.00508 100.64060 168.15195 197.0
    0.00469 100.58759 202.14989 213.0
    0.003367 100.53437 272.01929 297.0
    0.002188 100.48100 435.23914 457.0
    0.001304 100.42739 725.41199 767.0
    0.000951 100.37363 983.46735 1051.0
    0.001125 100.31971 859.69781 889.0
    0.001792 100.26561 542.00098 558.0
    0.003205 100.21136 323.91388 312.0
    0.00457 100.15699 227.47919 219.0
    0.00521 100.10241 196.14705 192.0
    0.00613 100.04774 179.63911 163.0
    0.00613 99.99293 158.14203 163.0
    0.00694 99.93800 139.54309 144.0
    0.00855 99.88287 127.53439 117.0
    0.00862 99.82773 120.49477 116.0
    0.00862 99.77242 116.17049 116.0
    0.00855 99.71700 113.20741 117.0
    0.00971 99.66149 111.00425 103.0
    0.00820 99.60590 109.29320 122.0
    0.00862 99.55024 107.92942 116.0
    0.00962 99.49447 106.67274 104.0
    0.00943 99.43862 105.76005 106.0
    0.01075 99.38270 104.99359 93.0
    0.00935 99.32672 104.34130 107.0
    0.01010 99.27073 103.78010 99.0
    0.01053 99.21466 103.29182 95.0
    0.00990 99.15853 102.86321 101.0
    0.01111 99.10239 102.48364 90.0
    0.01176 99.04620 102.14468 85.0
    0.00901 98.99001 101.83994 111.0
    0.01163 98.93378 101.56396 86.0
    0.00909 98.87759 101.31261 110.0
    0.00926 98.82133 101.08220 108.0
    0.01010 98.76512 100.86985 99.0
    0.00885 98.70888 100.67319 113.0
    0.01087 98.65268 100.49014 92.0
    0.01111 98.59649 100.31907 90.0
    0.00926 98.54034 100.15851 108.0
    0.00952 98.48418 100.00713 105.0
    0.00935 98.42814 99.86407 107.0
    0.00935 98.37212 99.72826 107.0
    0.00862 98.31614 99.59900 116.0
    0.01042 98.26022 99.47558 96.0
    0.00840 98.20434 99.35738 119.0
    0.00971 98.14858 99.24400 103.0
    0.00901 98.09288 99.13487 111.0
    0.01136 98.03726 99.18636 88.0
    0.00962 97.98178 99.09215 104.0
    0.01205 97.92633 99.00163 83.0
    0.00971 97.87103 98.91474 103.0
    0.01020 97.81582 98.83121 98.0
    0.00855 97.76078 98.75095 117.0
    0.00943 97.70581 98.67377 106.0
    0.01136 97.65097 98.59959 88.0
    0.01099 97.59632 98.52845 91.0
    0.00971 97.54173 98.47108 103.0
    0.00980 97.48739 98.91401 102.0
    0.01064 97.43312 98.87204 94.0
    0.01163 97.37904 98.83437 86.0
    0.01064 97.32513 98.80123 94.0
    0.00962 97.27142 98.77285 104.0
    0.00980 97.21789 98.74957 102.0
    0.01111 97.16453 98.73174 90.0
    0.01053 97.11136 98.71991 95.0
    0.01075 97.05838 98.71460 93.0
    0.01010 97.00562 98.24944 99.0
    0.00952 96.95307 98.27457 105.0
    0.01176 96.90074 98.30813 85.0
    0.01136 96.84862 98.35144 88.0
    0.01136 96.79673 98.51685 88.0
    0.01031 96.74507 98.58836 97.0
    0.00877 96.69367 98.67576 114.0
    0.00943 96.64249 98.78216 106.0
    0.01000 96.59158 98.91161 100.0
    0.01149 96.54094 99.06914 87.0
    0.01064 96.49052 99.26163 94.0
    0.00962 96.44041 99.49812 104.0
    0.01099 96.39058 99.79123 91.0
    0.00943 96.34097 100.15876 106.0
    0.00862 96.29172 100.62622 116.0
    0.00952 96.24268 101.23225 105.0
    0.01031 96.19398 102.03619 97.0
    0.01031 96.14556 104.25548 97.0
    0.00935 96.09744 105.86996 107.0
    0.00893 96.04967 108.26128 112.0
    0.00840 96.00217 112.21606 119.0
    0.00746 95.95501 120.81000 134.0
    0.00613 95.90820 145.47952 163.0
    0.00493 95.86168 208.45404 203.0
    0.00365 95.81551 308.35315 274.0
    0.003236 95.76964 347.23679 309.0
    0.00420 95.72416 262.20419 238.0
    0.00610 95.67899 175.68158 164.0
    0.00763 95.63421 134.16772 131.0
    0.00704 95.58976 120.40245 142.0
    0.00781 95.54566 116.03780 128.0
    0.00893 95.50196 114.57998 112.0
    0.00806 95.45861 114.53786 124.0
    0.00833 95.41563 115.55970 120.0
    0.00763 95.37302 117.61277 131.0
    0.00725 95.33080 120.87724 138.0
    0.00699 95.28895 125.77831 143.0
    0.00671 95.24751 133.19830 149.0
    0.00629 95.20644 145.26305 159.0
    0.00549 95.16578 167.95534 182.0
    0.00413 95.12550 216.45876 242.0
    0.003195 95.08563 316.38321 313.0
    0.002151 95.04617 483.30731 465.0
    0.001567 95.00710 656.15295 638.0
    0.001486 94.96849 645.58899 673.0
    0.002294 94.93021 468.31516 436.0
    0.003401 94.89240 308.91763 294.0
    0.00478 94.85502 217.09210 209.0
    0.00602 94.81803 174.44786 166.0
    0.00685 94.78148 156.11848 146.0
    0.00676 94.74534 148.24899 148.0
    0.00719 94.70966 145.76726 139.0
    0.00794 94.67439 147.28746 126.0
    0.00690 94.63956 152.92807 145.0
    0.00658 94.60515 164.15558 152.0
    0.00658 94.57122 185.79488 152.0
    0.00463 94.53771 232.99341 216.0
    0.003175 94.50465 342.40295 315.0
    0.001957 94.47199 563.43237 511.0
    0.001304 94.43980 884.55762 767.0
    0.001036 94.40808 1065.73376 965.0
    0.001326 94.37681 853.82458 754.0
    0.002053 94.34599 541.51385 487.0
    0.003257 94.31560 339.95474 307.0
    0.00383 94.28568 255.85779 261.0
    0.003401 94.25620 263.14090 294.0
    0.002950 94.22718 360.07785 339.0
    0.001957 94.19862 493.96210 511.0
    0.002247 94.17052 472.93091 445.0
    0.003390 94.14285 315.52673 295.0
    0.00515 94.11565 199.83588 194.0
    0.00806 94.08892 150.31169 124.0
    0.00719 94.06267 132.21281 139.0
    0.00781 94.03687 123.81145 128.0
    0.00735 94.01151 118.63141 136.0
    0.00870 93.98663 115.05132 115.0
    0.01053 93.96220 112.46152 95.0
    0.00813 93.93822 110.53402 123.0
    0.00935 93.91471 109.07650 107.0
    0.00917 93.89169 107.96368 109.0
    0.00971 93.86908 107.11742 103.0
    0.00917 93.84698 106.48554 109.0
    0.01205 93.82531 106.03189 83.0
    0.01124 93.80408 105.73269 89.0
    0.01000 93.78333 105.57316 100.0
    0.00980 93.76302 105.54496 102.0
    0.01042 93.74318 105.64574 96.0
    0.00935 93.72379 105.87844 107.0
    0.00885 93.70490 106.25188 113.0
    0.00909 93.68639 106.78040 110.0
    0.01010 93.66837 107.48666 99.0
    0.00971 93.65080 108.40194 103.0
    0.00885 93.63366 109.57103 113.0
    0.01087 93.61697 111.05717 92.0
    0.00893 93.60075 112.94778 112.0
    0.00885 93.58494 115.37155 113.0
    0.00877 93.56960 118.51383 114.0
    0.00769 93.55468 122.16013 130.0
    0.00709 93.54021 127.76981 141.0
    0.00658 93.52615 135.54712 152.0
    0.00602 93.51253 146.79921 166.0
    0.00568 93.49937 164.41545 176.0
    0.00515 93.48660 196.85930 194.0
    0.00372 93.47429 268.44684 269.0
    0.002203 93.46237 426.82825 454.0
    0.001264 93.45090 710.21484 791.0
    0.000885 93.43984 1025.23682 1130.0
    0.000955 93.42917 1028.79236 1047.0
    0.001385 93.41896 721.80267 722.0
    0.002128 93.40913 449.14703 470.0
    0.002915 93.39970 306.75800 343.0
    0.003460 93.39068 265.45120 289.0
    0.003333 93.38206 296.91562 300.0
    0.002404 93.37383 401.37744 416.0
    0.001610 93.36599 564.08087 621.0
    0.001471 93.35855 661.85858 680.0
    0.001805 93.35149 552.72156 554.0
    0.002500 93.34482 375.86374 400.0
    0.00395 93.33850 251.79312 253.0
    0.00556 93.33258 186.90314 180.0
    0.00625 93.32701 156.64005 160.0
    0.00741 93.32181 141.55948 135.0
    0.00820 93.31700 132.82384 122.0
    0.00833 93.31250 127.31211 120.0
    0.00813 93.30840 123.95818 123.0
    0.01010 93.30463 122.07689 99.0
    0.01111 93.30117 121.57372 90.0
    0.00877 93.29807 122.53020 114.0
    0.00746 93.29534 125.34895 134.0
    0.00654 93.29292 130.98532 153.0
    0.00629 93.29080 141.97098 159.0
    0.00571 93.28902 165.55943 175.0
    0.00483 93.28756 218.22334 207.0
    0.003257 93.28642 321.85062 307.0
    0.002183 93.28558 462.26181 458.0
    0.001972 93.28502 519.98059 507.0
    0.002667 93.28478 411.26758 375.0
    0.00400 93.28481 275.48114 250.0
    0.00526 93.28517 189.34975 190.0
    0.00617 93.28577 147.80879 162.0
    0.00725 93.28664 129.28511 138.0
    0.00935 93.28782 119.90294 107.0
    0.00990 93.28922 114.19087 101.0
    0.00893 93.29091 110.32096 112.0
    0.00826 93.29282 107.56266 121.0
    0.00769 93.29502 105.53157 130.0
    0.00862 93.29742 104.22630 116.0
    0.00971 93.30010 103.06685 103.0
    0.00893 93.30296 102.18029 112.0
    0.00935 93.30610 101.51183 107.0
    0.01111 93.30943 101.02921 90.0
    0.01099 93.31297 100.72254 91.0
    0.01099 93.31673 100.61093 91.0
    0.01020 93.32067 100.78091 98.0
    0.01042 93.32484 101.48124 96.0
    0.01087 93.32917 103.22377 92.0
    0.01010 93.33368 106.61698 99.0
    0.01087 93.33838 111.52120 92.0
    0.00893 93.34328 114.96904 112.0
    0.00840 93.34830 113.07636 119.0
    0.00826 93.35352 108.71819 121.0
    0.00971 93.35886 105.87206 103.0
    0.01099 93.36435 105.34357 91.0
    0.00980 93.36997 107.67014 102.0
    0.00870 93.37572 115.96468 115.0
    0.00800 93.38165 137.38560 125.0
    0.00592 93.38763 175.22475 169.0
    0.00562 93.39380 205.64091 178.0
    0.00588 93.40001 185.50967 170.0
    0.00885 93.40636 145.37186 113.0
    0.00833 93.41282 119.34464 120.0
    0.00926 93.41933 107.27384 108.0
    0.01163 93.42592 103.28433 86.0
    0.00935 93.43262 101.81707 107.0
    0.01064 93.43937 101.49944 94.0
    0.00971 93.44620 102.41617 103.0
    0.00917 93.45308 106.17327 109.0
    0.00820 93.45998 116.54098 122.0
    0.00806 93.46695 135.90944 124.0
    0.00741 93.47394 153.45348 135.0
    0.00690 93.48100 145.00090 145.0
    0.00746 93.48804 123.44186 134.0
    0.00855 93.49512 108.73516 117.0
    0.01000 93.50220 102.22673 100.0
    0.00901 93.50929 99.79698 111.0
    0.01163 93.51639 98.75483 86.0
    0.01149 93.52345 98.20245 87.0
    0.01111 93.53052 97.89349 90.0
    0.01031 93.53759 97.73904 97.0
    0.01042 93.54460 97.69553 96.0
    0.00893 93.55159 97.73998 112.0
    0.00971 93.55853 97.86134 103.0
    0.00971 93.56539 98.05635 103.0
    0.01020 93.57226 98.32804 98.0
    0.00926 93.57904 98.68454 108.0
    0.01010 93.58575 99.14064 99.0
    0.00962 93.59241 99.71810 104.0
    0.00893 93.59895 100.44939 112.0
    0.00943 93.60541 101.38226 106.0
    0.00980 93.61181 102.35837 102.0
    0.00893 93.61810 103.94690 112.0
    0.00943 93.62428 106.07708 106.0
    0.00833 93.63035 109.01781 120.0
    0.00769 93.63632 113.23711 130.0
    0.00862 93.64214 119.69237 116.0
    0.00826 93.64785 131.25847 121.0
    0.00625 93.65343 155.93661 160.0
    0.00488 93.65887 213.71707 205.0
    0.002924 93.66412 328.65726 342.0
    0.001912 93.66927 484.98514 523.0
    0.001859 93.67425 546.28943 538.0
    0.002353 93.67906 423.39307 425.0
    0.00355 93.68369 275.95584 282.0
    0.00513 93.68817 185.93037 195.0
    0.00613 93.69243 144.76973 163.0
    0.00649 93.69655 127.36182 154.0
    0.00769 93.70044 118.86270 130.0
    0.00901 93.70415 113.88588 111.0
    0.00943 93.70764 110.72305 106.0
    0.01000 93.71092 108.69702 100.0
    0.00926 93.71401 107.46088 108.0
    0.00877 93.71687 106.82924 114.0
    0.00917 93.71951 106.71139 109.0
    0.00971 93.72191 107.08731 103.0
    0.00935 93.72407 108.00072 107.0
    0.00847 93.72599 109.57265 118.0
    0.00826 93.72768 112.03410 121.0
    0.00775 93.72910 115.80869 129.0
    0.00709 93.73029 121.71693 141.0
    0.00667 93.73120 131.82285 150.0
    0.00556 93.73183 153.72736 180.0
    0.00397 93.73222 213.23103 252.0
    0.002494 93.73235 359.74188 401.0
    0.001600 93.73215 603.32709 625.0
    0.001416 93.73167 757.34161 706.0
    0.001852 93.73095 591.77539 540.0
    0.002899 93.72990 351.09567 345.0
    0.00439 93.72858 209.88310 228.0
    0.00581 93.72694 153.49316 172.0
    0.00800 93.72500 133.09116 125.0
    0.00752 93.72273 124.11443 133.0
    0.00763 93.72018 119.70959 131.0
    0.00794 93.71730 118.06825 126.0
    0.00877 93.71409 119.93228 114.0
    0.00833 93.71056 127.22445 120.0
    0.00709 93.70673 147.62555 141.0
    0.00613 93.70253 190.01259 163.0
    0.00442 93.69801 248.33005 226.0
    0.00426 93.69314 271.16156 235.0
    0.00478 93.68793 224.26601 209.0
    0.00637 93.68240 167.57600 157.0
    0.00794 93.67649 132.61746 126.0
    0.00935 93.67024 116.35019 107.0
    0.00926 93.66367 109.26712 108.0
    0.00893 93.65668 105.65420 112.0
    0.00971 93.64936 103.73154 103.0
    0.01000 93.64169 102.20470 100.0
    0.01000 93.63365 101.32118 100.0
    0.00926 93.62522 100.51437 108.0
    0.01064 93.61643 99.90579 94.0
    0.00901 93.60728 99.44016 111.0
    0.01099 93.59775 99.08185 91.0
    0.01010 93.58781 98.80648 99.0
    0.01190 93.57753 98.59731 84.0
    0.01099 93.56686 98.44279 91.0
    0.01020 93.55579 98.33459 98.0
    0.00901 93.54436 98.26714 111.0
    0.01042 93.53253 98.23649 96.0
    0.00862 93.52030 98.36249 116.0
    0.00990 93.50772 98.40298 101.0
    0.01136 93.49471 98.47674 88.0
    0.01064 93.48132 98.58466 94.0
    0.00952 93.46757 98.72874 105.0
    0.01087 93.45338 98.91190 92.0
    0.01149 93.43880 98.91794 87.0
    0.01124 93.42384 99.20009 89.0
    0.01087 93.40847 99.53825 92.0
    0.01124 93.39270 99.94240 89.0
    0.01235 93.37653 100.42558 81.0
    0.00935 93.35997 101.00440 107.0
    0.00893 93.34298 101.70181 112.0
    0.00943 93.32563 102.54768 106.0
    0.01075 93.30788 103.58385 93.0
    0.00962 93.28971 104.86880 104.0
    0.00935 93.27113 106.48454 107.0
    0.00971 93.25216 108.55404 103.0
    0.00833 93.23282 111.25997 120.0
    0.00952 93.21304 114.89397 105.0
    0.00877 93.19288 119.95589 114.0
    0.00833 93.17232 127.74486 120.0
    0.00787 93.15136 140.09985 127.0
    0.00629 93.12997 163.34796 159.0
    0.00446 93.10823 210.35329 224.0
    0.003135 93.08607 301.48788 319.0
    0.002227 93.06353 447.52795 449.0
    0.001531 93.04057 616.44275 653.0
    0.001140 93.01725 724.14349 877.0
    0.001425 92.99352 621.67047 702.0
    0.002232 92.96941 416.88605 448.0
    0.00362 92.94491 266.95425 276.0
    0.00524 92.92001 189.24519 191.0
    0.00637 92.89472 154.94547 157.0
    0.00741 92.86903 139.18213 135.0
    0.00820 92.84301 130.68652 122.0
    0.00962 92.81657 125.65024 104.0
    0.00917 92.78977 122.72070 109.0
    0.00870 92.76261 121.30196 115.0
    0.00870 92.73503 121.11119 115.0
    0.00885 92.70711 122.06277 113.0
    0.00962 92.67882 124.22994 104.0
    0.00909 92.65015 127.61991 110.0
    0.00820 92.62112 133.22021 122.0
    0.00709 92.59177 141.73032 141.0
    0.00610 92.56200 155.25702 164.0
    0.00515 92.53192 179.37123 194.0
    0.00408 92.50145 228.32860 245.0
    0.003012 92.47066 329.52127 332.0
    0.001919 92.43951 512.52063 521.0
    0.001229 92.40800 758.51831 814.0
    0.001088 92.37620 910.18329 919.0
    0.001256 92.34401 839.97009 796.0
    0.001661 92.31152 625.03510 602.0
    0.002457 92.27871 409.54904 407.0
    0.00358 92.24554 271.63443 279.0
    0.00467 92.21207 199.91597 214.0
    0.00568 92.17825 164.89722 176.0
    0.00694 92.14417 146.50568 144.0
    0.00735 92.10975 135.44836 136.0
    0.00877 92.07503 128.14828 114.0
    0.00990 92.03999 123.14970 101.0
    0.00813 92.00465 119.72388 123.0
    0.00752 91.96906 117.46963 133.0
    0.00781 91.93314 116.16541 128.0
    0.00870 91.89697 115.72072 115.0
    0.00935 91.86050 116.15990 107.0
    0.00787 91.82375 117.64289 127.0
    0.00752 91.78674 120.63437 133.0
    0.00769 91.74944 125.91661 130.0
    0.00685 91.71190 136.60039 146.0
    0.00595 91.67410 162.06693 168.0
    0.00429 91.63605 221.76628 233.0
    0.002959 91.59776 331.06906 338.0
    0.002299 91.55926 451.14032 435.0
    0.002320 91.52044 448.08594 431.0
    0.002825 91.48146 329.48065 354.0
    0.00408 91.44221 227.53893 245.0
    0.00513 91.40278 176.79721 195.0
    0.00526 91.36311 162.38927 190.0
    0.00495 91.32327 170.42087 202.0
    0.00420 91.28318 206.38911 238.0
    0.003155 91.24290 293.31082 317.0
    0.002227 91.20245 450.16312 449.0
    0.001585 91.16180 623.80359 631.0
    0.001656 91.12095 629.27148 604.0
    0.002315 91.07996 456.52496 432.0
    0.003484 91.03877 292.74625 287.0
    0.00412 90.99744 197.45973 243.0
    0.00568 90.95592 153.22952 176.0
    0.00662 90.91428 133.26378 151.0
    0.00763 90.87250 122.80482 131.0
    0.00833 90.83056 116.15091 120.0
    0.00870 90.78849 111.57483 115.0
    0.01010 90.74631 108.28838 99.0
    0.00935 90.70397 105.86572 107.0
    0.00885 90.66158 104.05469 113.0
    0.01190 90.61903 102.69780 84.0
    0.01136 90.57638 101.70350 88.0
    0.00909 90.53366 101.02965 110.0
    0.01042 90.49083 100.69845 96.0
    0.01235 90.44794 100.83907 81.0
    0.01316 90.40495 101.72509 76.0
    0.00971 90.36190 103.70119 103.0
    0.00901 90.31878 106.86897 111.0
    0.00901 90.27561 110.29215 111.0
    0.00980 90.23240 112.66885 102.0
    0.01010 90.18913 116.03986 99.0
    0.00909 90.14582 121.47872 110.0
    0.00763 90.10250 123.43784 131.0
    0.00769 90.05914 117.54365 130.0
    0.00813 90.01578 110.13346 123.0
    0.00901 89.97237 105.29179 111.0
    0.01149 89.92901 103.07449 87.0
    0.00962 89.88562 102.72407 104.0
    0.00980 89.84222 103.46908 102.0
    0.00962 89.79888 106.43032 104.0
    0.00794 89.75553 112.68465 126.0
    0.00763 89.71223 125.49001 131.0
    0.00637 89.66895 146.76375 157.0
    0.00556 89.62572 172.06453 180.0
    0.00562 89.58256 181.46719 178.0
    0.00667 89.53943 165.34973 150.0
    0.00769 89.49637 146.42790 130.0
    0.00758 89.45339 139.65724 132.0
    0.00699 89.41047 152.95589 143.0
    0.00461 89.36765 196.71927 217.0
    0.00362 89.32491 274.02225 276.0
    0.003049 89.28228 344.33047 328.0
    0.003484 89.23975 319.78900 287.0
    0.00472 89.19730 234.22093 212.0
    0.00633 89.15500 166.49957 158.0
    0.00741 89.11279 130.67717 135.0
    0.00820 89.07076 115.00566 122.0
    0.00840 89.02884 107.88843 119.0
    0.01031 88.98707 103.95703 97.0
    0.00971 88.94541 101.43256 103.0
    0.00917 88.90395 99.69868 109.0
    0.00971 88.86266 98.47247 103.0
    0.01031 88.82150 97.59230 97.0
    0.01010 88.78053 96.95965 99.0
    0.00926 88.73975 96.51260 108.0
    0.01010 88.69917 96.21046 99.0
    0.01163 88.65876 96.02712 86.0
    0.01031 88.61858 95.94576 97.0
    0.01111 88.57857 95.95630 90.0
    0.01190 88.53880 96.05396 84.0
    0.01220 88.49924 96.23827 82.0
    0.01149 88.45989 96.51254 87.0
    0.01042 88.42081 97.17499 96.0
    0.01010 88.38192 97.66589 99.0
    0.00917 88.34335 97.89233 109.0
    0.00935 88.30494 98.67426 107.0
    0.01075 88.26685 99.64233 93.0
    0.01064 88.22902 100.84516 94.0
    0.00952 88.19143 102.35236 105.0
    0.00917 88.15412 104.26335 109.0
    0.01053 88.11708 106.73074 95.0
    0.00990 88.08036 109.99061 101.0
    0.00870 88.04388 114.45723 115.0
    0.00893 88.00772 121.02541 112.0
    0.00781 87.97187 132.08272 128.0
    0.00625 87.93633 153.75896 160.0
    0.00515 87.90111 197.08272 194.0
    0.00391 87.86620 271.14722 256.0
    0.002793 87.83160 359.76453 358.0
    0.002688 87.79732 389.38931 372.0
    0.003311 87.76340 334.51563 302.0
    0.00372 87.72981 281.03302 269.0
    0.003344 87.69656 281.20731 299.0
    0.002710 87.66366 359.35840 369.0
    0.001852 87.63112 530.80603 540.0
    0.001333 87.59894 765.60284 750.0
    0.001125 87.56712 923.82208 889.0
    0.001222 87.53567 886.46234 818.0
    0.001585 87.50458 700.66595 631.0
    0.002513 87.47388 474.78510 398.0
    0.00352 87.44355 308.74072 284.0
    0.00465 87.41360 216.07448 215.0
    0.00621 87.38406 170.38156 161.0
    0.00667 87.35492 147.16542 150.0
    0.00725 87.32617 133.58832 138.0
    0.00980 87.29780 124.64214 102.0
    0.00885 87.26987 118.50185 113.0
    0.00885 87.24233 114.41943 113.0
    0.00980 87.21519 112.02235 102.0
    0.01031 87.18849 110.80306 97.0
    0.01176 87.16222 109.41472 85.0
    0.01087 87.13635 106.68948 92.0
    0.00971 87.11092 103.70307 103.0
    0.00840 87.08593 101.39806 119.0
    0.01020 87.06136 99.83961 98.0
    0.01010 87.03723 98.81932 99.0
    0.01149 87.01353 98.14284 87.0
    0.01053 86.99029 97.69984 95.0
    0.00901 86.96751 97.44402 111.0
    0.00926 86.94516 97.36089 108.0
    0.00943 86.92326 97.45245 106.0
    0.00901 86.90184 97.73349 111.0
    0.00962 86.88086 98.23292 104.0
    0.00962 86.86033 99.34586 104.0
    0.00926 86.84027 100.46117 108.0
    0.00885 86.82069 102.02945 113.0
    0.00926 86.80155 104.22620 108.0
    0.00833 86.78291 107.86600 120.0
    0.00746 86.76471 112.33018 134.0
    0.00820 86.74699 119.54561 122.0
    0.00654 86.72975 132.31000 153.0
    0.00641 86.71297 157.13985 156.0
    0.00481 86.69669 204.77313 208.0
    0.00368 86.68089 284.68268 272.0
    0.002463 86.66555 386.45007 406.0
    0.002232 86.65070 442.89120 448.0
    0.002519 86.63633 386.47513 397.0
    0.00372 86.62246 284.61789 269.0
    0.00513 86.60903 204.59450 195.0
    0.00637 86.59613 156.84285 157.0
    0.00676 86.58370 131.87956 148.0
    0.00775 86.57175 118.98599 129.0
    0.00775 86.56029 111.62617 129.0
    0.00980 86.54932 106.88390 102.0
    0.00909 86.53883 103.58410 110.0
    0.00885 86.52884 101.18979 113.0
    0.01020 86.51932 99.41027 98.0
    0.01010 86.51028 98.06463 99.0
    0.00952 86.50175 97.15427 105.0
    0.01000 86.49369 96.36947 100.0
    0.00971 86.48613 95.77033 103.0
    0.01010 86.47906 95.32039 99.0
    0.01136 86.47247 94.99389 88.0
    0.01136 86.46636 94.77357 88.0
    0.01163 86.46072 94.64877 86.0
    0.01087 86.45557 94.61407 92.0
    0.01136 86.45091 94.66934 88.0
    0.01064 86.44674 94.82025 94.0
    0.01099 86.44302 95.08011 91.0
    0.01075 86.43983 95.47336 93.0
    0.01111 86.43706 96.04590 90.0
    0.01099 86.43478 96.89498 91.0
    0.01099 86.43301 98.26623 91.0
    0.01020 86.43165 100.76227 98.0
    0.01111 86.43082 105.52271 90.0
    0.00962 86.43044 113.20835 104.0
    0.00833 86.43049 124.81063 120.0
    0.00826 86.43103 133.94572 121.0
    0.00806 86.43204 132.43004 124.0
    0.00800 86.43352 122.91946 125.0
    0.00943 86.43542 113.83856 106.0
    0.01020 86.43780 108.55844 98.0
    0.00917 86.44061 106.56526 109.0
    0.00943 86.44389 106.60793 106.0
    0.01220 86.44759 107.84518 82.0
    0.01099 86.45176 109.95028 91.0
    0.00885 86.45635 112.92268 113.0
    0.00909 86.46136 116.93475 110.0
    0.00862 86.46684 122.33171 116.0
    0.00794 86.47274 129.71069 126.0
    0.00769 86.47904 140.24106 130.0
    0.00637 86.48579 156.52063 157.0
    0.00498 86.49297 184.49548 201.0
    0.00391 86.50055 235.54512 256.0
    0.002915 86.50854 324.92072 343.0
    0.002033 86.51692 461.31293 492.0
    0.001479 86.52573 615.25958 676.0
    0.001314 86.53493 701.50934 761.0
    0.001325 86.54453 729.74414 755.0
    0.001279 86.55451 773.45331 782.0
    0.001284 86.56487 760.06189 779.0
    0.001587 86.57562 614.82214 630.0
    0.002358 86.58678 438.81897 424.0
    0.003390 86.59828 308.98416 295.0
    0.00448 86.61016 231.25821 223.0
    0.00521 86.62238 190.08745 192.0
    0.00641 86.63496 170.57668 156.0
    0.00625 86.64792 165.39810 160.0
    0.00515 86.66121 174.44777 194.0
    0.00459 86.67484 199.63048 218.0
    0.00370 86.68883 234.05853 270.0
    0.00351 86.70311 247.77792 285.0
    0.00446 86.71774 221.19028 224.0
    0.00546 86.73269 187.63605 183.0
    0.00633 86.74798 169.31853 158.0
    0.00559 86.76354 172.49863 179.0
    0.00452 86.77942 206.14613 221.0
    0.00372 86.79559 287.46356 269.0
    0.002427 86.81210 426.41794 412.0
    0.001733 86.82883 570.45551 577.0
    0.001866 86.84589 572.25598 536.0
    0.002611 86.86320 427.71622 383.0
    0.00364 86.88081 284.19678 275.0
    0.00448 86.89865 195.73950 223.0
    0.00575 86.91676 151.92996 174.0
    0.00758 86.93511 131.37206 132.0
    0.00840 86.95372 120.55545 119.0
    0.00813 86.97253 113.83760 123.0
    0.00926 86.99162 109.20628 108.0
    0.00980 87.01091 105.84436 102.0
    0.01010 87.03043 103.32184 99.0
    0.00971 87.05015 101.38383 103.0
    0.00971 87.07005 99.86506 103.0
    0.01053 87.09021 98.65619 95.0
    0.01205 87.11050 97.68344 83.0
    0.01190 87.13100 96.89379 84.0
    0.01176 87.15168 96.37588 85.0
    0.01136 87.17253 95.85403 88.0
    0.01064 87.19355 95.43075 94.0
    0.01266 87.21471 95.09144 79.0
    0.00971 87.23603 94.82492 103.0
    0.01111 87.25749 94.62340 90.0
    0.00980 87.27908 94.48122 102.0
    0.01111 87.30080 94.39482 90.0
    0.00980 87.32265 94.36253 102.0
    0.01190 87.34460 94.38426 84.0
    0.01042 87.36668 94.46181 96.0
    0.01176 87.38885 94.59879 85.0
    0.01099 87.41111 94.80116 91.0
    0.00971 87.43345 95.09003 103.0
    0.00917 87.45585 95.45341 109.0
    0.01020 87.47836 95.92062 98.0
    0.01031 87.50090 96.51608 97.0
    0.01075 87.52348 97.26298 93.0
    0.01111 87.54616 98.22547 90.0
    0.01031 87.56886 99.48293 97.0
    0.01136 87.59156 101.13661 88.0
    0.01163 87.61430 103.36292 86.0
    0.01000 87.63710 106.46916 100.0
    0.00901 87.65987 111.09592 111.0
    0.00847 87.68266 118.89117 118.0
    0.00685 87.70544 133.65732 146.0
    0.00617 87.72819 164.02692 162.0
    0.00433 87.75093 218.65341 231.0
    0.00361 87.77366 295.14102 277.0
    0.003311 87.79635 351.32547 302.0
    0.003472 87.81898 324.17776 288.0
    0.00446 87.84156 249.46117 224.0
    0.00562 87.86409 187.71925 178.0
    0.00690 87.88657 152.24719 145.0
    0.00690 87.90897 136.41217 145.0
    0.00758 87.93128 131.59911 132.0
    0.00725 87.95350 133.11060 138.0
    0.00676 87.97562 140.45317 148.0
    0.00610 87.99765 157.07597 164.0
    0.00535 88.01958 191.25076 187.0
    0.00413 88.04139 254.89430 242.0
    0.002809 88.06304 355.31628 356.0
    0.002058 88.08461 471.33594 486.0
    0.001949 88.10603 517.04462 513.0
    0.002358 88.12726 437.80847 424.0
    0.003268 88.14838 319.61743 306.0
    0.00448 88.16932 228.61424 223.0
    0.00556 88.19008 173.38383 180.0
    0.00676 88.21069 143.60063 148.0
    0.00877 88.23110 127.69450 114.0
    0.00971 88.25130 118.62399 103.0
    0.00885 88.27135 112.58604 113.0
    0.00870 88.29118 108.33372 115.0
    0.00971 88.31080 105.21005 103.0
    0.01053 88.33018 102.85146 95.0
    0.01010 88.34937 101.03659 99.0
    0.00971 88.36829 99.61809 103.0
    0.01000 88.38698 98.49629 100.0
    0.01042 88.40542 97.60303 96.0
    0.00962 88.42363 96.85566 104.0
    0.01031 88.44157 96.06732 97.0
    0.01111 88.45922 95.62167 90.0
    0.01087 88.47663 95.27534 92.0
    0.01064 88.49375 95.01514 94.0
    0.01136 88.51058 94.83145 88.0
    0.01176 88.52712 94.75415 85.0
    0.00952 88.54337 94.70915 105.0
    0.00962 88.55929 94.73063 104.0
    0.01053 88.57492 94.82053 95.0
    0.00980 88.59024 94.98365 102.0
    0.01020 88.60520 95.22787 98.0
    0.01020 88.61987 95.56555 98.0
    0.01010 88.63419 96.01455 99.0
    0.00990 88.64816 96.59978 101.0
    0.01190 88.66180 97.35783 84.0
    0.01000 88.67507 98.34013 100.0
    0.00990 88.68797 99.62350 101.0
    0.00855 88.70052 101.32414 117.0
    0.00962 88.71272 103.62016 104.0
    0.00943 88.72451 106.80418 106.0
    0.00813 88.73592 111.37541 123.0
    0.00752 88.74696 118.36082 133.0
    0.00676 88.75760 130.79768 148.0
    0.00578 88.76785 158.92235 173.0
    0.00455 88.77769 231.55791 220.0
    0.002825 88.78711 386.41025 354.0
    0.001821 88.79615 606.16461 549.0
    0.001656 88.80475 708.97095 604.0
    0.001873 88.81293 550.82495 534.0
    0.003067 88.82069 340.15732 326.0
    0.00398 88.82800 209.61198 251.0
    0.00568 88.83489 152.41139 176.0
    0.00658 88.84134 130.25235 152.0
    0.00943 88.84735 120.52228 106.0
    0.00840 88.85290 115.52364 119.0
    0.00962 88.85799 113.12592 104.0
    0.00855 88.86266 112.74400 117.0
    0.00787 88.86683 114.52549 127.0
    0.00806 88.87055 119.97314 124.0
    0.00654 88.87379 135.21333 153.0
    0.00575 88.87657 176.83167 174.0
    0.00441 88.87887 266.69019 227.0
    0.003040 88.88069 391.62402 329.0
    0.002421 88.88203 442.44110 413.0
    0.00435 88.88288 345.41724 230.0
    0.00474 88.88324 226.19273 211.0
    0.00592 88.88311 154.97719 169.0
    0.00719 88.88249 124.92257 139.0
    0.00935 88.88137 113.61009 107.0
    0.00971 88.87975 110.37139 103.0
    0.00820 88.87762 113.50408 122.0
    0.00794 88.87499 125.00597 126.0
    0.00719 88.87186 141.14748 139.0
    0.00633 88.86821 143.77956 158.0
    0.00775 88.86404 126.99825 129.0
    0.01220 88.85936 110.18846 82.0
    0.00877 88.85417 100.93494 114.0
    0.00909 88.84848 97.08279 110.0
    0.00901 88.84222 95.43302 111.0
    0.01176 88.83546 94.54250 85.0
    0.01087 88.82820 93.92606 92.0
    0.01235 88.82041 93.48685 81.0
    0.01250 88.81207 93.16985 80.0
    0.01099 88.80321 92.94494 91.0
    0.01205 88.79384 92.79440 83.0
    0.01124 88.78391 92.70877 89.0
    0.00971 88.77345 92.97811 103.0
    0.00870 88.76247 93.02405 115.0
    0.00943 88.75098 93.13890 106.0
    0.01010 88.73895 93.33510 99.0
    0.01000 88.72637 93.63338 100.0
    0.01000 88.71328 94.06781 100.0
    0.00990 88.69963 94.69514 101.0
    0.01205 88.68549 95.61915 83.0
    0.00990 88.67078 97.07718 101.0
    0.00877 88.65555 99.69283 114.0
    0.01099 88.63977 104.96257 91.0
    0.00763 88.62347 115.44363 131.0
    0.00658 88.60664 133.26315 152.0
    0.00578 88.58927 155.50468 173.0
    0.00575 88.57138 166.42514 174.0
    0.00671 88.55299 154.32619 149.0
    0.00813 88.53403 136.66655 123.0
    0.00820 88.51456 127.02998 122.0
    0.00758 88.49454 126.16646 132.0
    0.00781 88.47404 127.57400 128.0
    0.00885 88.45299 123.12698 113.0
    0.00885 88.43142 114.26133 113.0
    0.00862 88.40933 106.36883 116.0
    0.00971 88.38674 101.07323 103.0
    0.01020 88.36362 97.98657 98.0
    0.01000 88.33997 96.29506 100.0
    0.01053 88.31583 95.35764 95.0
    0.01042 88.29117 94.81844 96.0
    0.01042 88.26600 94.51344 96.0
    0.01075 88.24033 94.37064 93.0
    0.01099 88.21420 94.35578 91.0
    0.01190 88.18749 94.45261 84.0
    0.01075 88.16035 94.65594 93.0
    0.00926 88.13268 94.96987 108.0
    0.01000 88.10452 95.41018 100.0
    0.01020 88.07589 96.01224 98.0
    0.00943 88.04676 96.83595 106.0
    0.00935 88.01719 97.93730 107.0
    0.00893 87.98708 99.29198 112.0
    0.00943 87.95651 100.78332 106.0
    0.00971 87.92551 102.59254 103.0
    0.00943 87.89403 105.11673 106.0
    0.00833 87.86206 108.75501 120.0
    0.00787 87.82965 114.19611 127.0
    0.00800 87.79680 123.03935 125.0
    0.00719 87.76347 138.86433 139.0
    0.00629 87.72974 168.11911 159.0
    0.00439 87.69552 218.66815 228.0
    0.003344 87.66088 293.12637 299.0
    0.002890 87.62580 370.88620 346.0
    0.002841 87.59032 390.71417 352.0
    0.002994 87.55439 330.59940 334.0
    0.00415 87.51807 252.48088 241.0
    0.00562 87.48129 195.38905 178.0
    0.00571 87.44411 164.65263 175.0
    0.00585 87.40658 153.72427 171.0
    0.00565 87.36859 152.33609 177.0
    0.00559 87.33025 147.79800 179.0
    0.00671 87.29150 136.03419 149.0
    0.00699 87.25240 124.10616 143.0
    0.00800 87.21288 115.82409 125.0
    0.00877 87.17303 111.14960 114.0
    0.01000 87.13278 109.00303 100.0
    0.00847 87.09218 108.44193 118.0
    0.00962 87.05123 108.98273 104.0
    0.00855 87.00994 110.51118 117.0
    0.00847 86.96832 113.15817 118.0
    0.00855 86.92636 117.29541 117.0
    0.00926 86.88403 123.74754 108.0
    0.00654 86.84142 134.44081 153.0
    0.00559 86.79848 153.87923 179.0
    0.00613 86.75523 190.36050 163.0
    0.00403 86.71170 254.72772 248.0
    0.002857 86.66786 353.46118 350.0
    0.002212 86.62371 467.02438 452.0
    0.001845 86.57928 517.67584 542.0
    0.002198 86.53462 448.58618 455.0
    0.003247 86.48966 333.69391 308.0
    0.00373 86.44440 240.47339 268.0
    0.00521 86.39893 181.53180 192.0
    0.00680 86.35320 148.75424 147.0
    0.00763 86.30724 131.29054 131.0
    0.00794 86.26105 121.25967 126.0
    0.00794 86.21464 114.95277 126.0
    0.00943 86.16794 110.69602 106.0
    0.00870 86.12110 107.74599 115.0
    0.01087 86.07403 105.72591 92.0
    0.01053 86.02679 104.43466 95.0
    0.01282 85.97929 103.78885 78.0
    0.01111 85.93166 103.83142 90.0
    0.01124 85.88383 104.74257 89.0
    0.01087 85.83587 107.00954 92.0
    0.00980 85.78773 111.10321 102.0
    0.00820 85.73944 117.20573 122.0
    0.00787 85.69097 124.05568 127.0
    0.00826 85.64241 127.91796 121.0
    0.00870 85.59373 127.56286 115.0
    0.00840 85.54491 127.77166 119.0
    0.00746 85.49594 133.16205 134.0
    0.00694 85.44689 150.17415 144.0
    0.00515 85.39776 190.60274 194.0
    0.00389 85.34853 268.74756 257.0
    0.002577 85.29923 382.67395 388.0
    0.002058 85.24982 475.87033 486.0
    0.002160 85.20035 474.25262 463.0
    0.002551 85.15086 403.26288 392.0
    0.003344 85.10131 302.72821 299.0
    0.00452 85.05170 217.98717 221.0
    0.00602 85.00206 164.86731 166.0
    0.00719 84.95238 135.74574 139.0
    0.00820 84.90272 120.44530 122.0
    0.00990 84.85302 111.99561 101.0
    0.00877 84.80334 106.79031 114.0
    0.00870 84.75364 103.25578 115.0
    0.01000 84.70397 100.71813 100.0
    0.01064 84.65431 98.84243 94.0
    0.01136 84.60471 97.43254 88.0
    0.01099 84.55515 96.36444 91.0
    0.01053 84.50558 95.55584 95.0
    0.00971 84.45608 94.95177 103.0
    0.00990 84.40667 94.51460 101.0
    0.01010 84.35734 94.21854 99.0
    0.01111 84.30807 94.04688 90.0
    0.01205 84.25890 93.98967 83.0
    0.01149 84.20981 94.04254 87.0
    0.01111 84.16083 94.20580 90.0
    0.01087 84.11195 94.48465 92.0
    0.01099 84.06322 94.66019 91.0
    0.01136 84.01456 95.27825 88.0
    0.01190 83.96606 95.99906 84.0
    0.01099 83.91771 96.91811 91.0
    0.01075 83.86955 98.08170 93.0
    0.01124 83.82151 99.55405 89.0
    0.01075 83.77361 101.42701 93.0
    0.01000 83.72590 103.83126 100.0
    0.00943 83.67838 106.95904 106.0
    0.00893 83.63107 111.10763 112.0
    0.00855 83.58393 116.76614 117.0
    0.00877 83.53699 124.87171 114.0
    0.00806 83.49026 137.53458 124.0
    0.00602 83.44379 159.70377 166.0
    0.00424 83.39751 201.26958 236.0
    0.003436 83.35146 276.18326 291.0
    0.002618 83.30566 393.32886 382.0
    0.002024 83.26011 531.53503 494.0
    0.001779 83.21482 610.24860 562.0
    0.001894 83.16980 570.91864 528.0
    0.002370 83.12505 458.52628 422.0
    0.003086 83.08057 340.75510 324.0
    0.00395 83.03635 255.76544 253.0
    0.00474 82.99245 207.62320 211.0
    0.00541 82.94888 182.16440 185.0
    0.00556 82.90559 163.32603 180.0
    0.00625 82.86260 147.48843 160.0
    0.00667 82.81992 137.80664 150.0
    0.00714 82.77761 135.21596 140.0
    0.00685 82.73558 140.40674 146.0
    0.00610 82.69393 155.26166 164.0
    0.00532 82.65259 181.94067 188.0
    0.00463 82.61163 218.53821 216.0
    0.00358 82.57101 249.28755 279.0
    0.00360 82.53079 247.74387 278.0
    0.00455 82.49089 221.11940 220.0
    0.00457 82.45140 199.83232 219.0
    0.00498 82.41227 201.63774 201.0
    0.00439 82.37355 236.35730 228.0
    0.003289 82.33522 308.07932 304.0
    0.002564 82.29731 401.43277 390.0
    0.002392 82.25979 453.08954 418.0
    0.002571 82.22266 401.77396 389.0
    0.00372 82.18597 302.18497 269.0
    0.00463 82.14970 218.73134 216.0
    0.00658 82.11388 166.43877 152.0
    0.00787 82.07847 137.98718 127.0
    0.00769 82.04346 123.38713 130.0
    0.00893 82.00896 115.89204 112.0
    0.00855 81.97490 112.27908 117.0
    0.00769 81.94128 112.17471 130.0
    0.00690 81.90809 116.32018 145.0
    0.00885 81.87539 125.45770 113.0
    0.00787 81.84318 137.71767 127.0
    0.00893 81.81141 144.36552 112.0
    0.00752 81.78012 136.72127 133.0
    0.00917 81.74931 122.41551 109.0
    0.00847 81.71899 110.67888 118.0
    0.00990 81.68917 103.60003 101.0
    0.01111 81.65984 100.36398 90.0
    0.01000 81.63100 99.94392 100.0
    0.00855 81.60266 102.54498 117.0
    0.00813 81.57483 110.59251 123.0
    0.00763 81.54750 128.42027 131.0
    0.00671 81.52068 158.15535 149.0
    0.00599 81.49439 189.58640 167.0
    0.00629 81.46862 192.35246 159.0
    0.00694 81.44334 162.30501 144.0
    0.00855 81.41861 130.31531 117.0
    0.00909 81.39441 109.74020 110.0
    0.01087 81.37075 99.44758 92.0
    0.01000 81.34759 94.94140 100.0
    0.01087 81.32499 93.15293 92.0
    0.01020 81.30290 92.86993 98.0
    0.01010 81.28138 93.62194 99.0
    0.01282 81.26041 94.59117 78.0
    0.01053 81.23995 94.23238 95.0
    0.01087 81.22004 92.53375 92.0
    0.01220 81.20072 90.98745 82.0
    0.01190 81.18192 90.32560 84.0
    0.01087 81.16367 90.80176 92.0
    0.00885 81.14596 92.79104 113.0
    0.00855 81.12884 96.98634 117.0
    0.00847 81.11225 104.02871 118.0
    0.00870 81.09622 113.29275 115.0
    0.00826 81.08076 120.26280 121.0
    0.00833 81.06586 118.02854 120.0
    0.00877 81.05151 108.96353 114.0
    0.01020 81.03770 100.07803 98.0
    0.01075 81.02448 93.90845 93.0
    0.01163 81.01181 90.27226 86.0
    0.01176 80.99969 88.29327 85.0
    0.01250 80.98816 87.20705 80.0
    0.01136 80.97718 86.56624 88.0
    0.01111 80.96677 86.04988 90.0
    0.01000 80.95691 85.72315 100.0
    0.00990 80.94760 85.53770 101.0
    0.01136 80.93890 85.47680 88.0
    0.01282 80.93073 85.48267 78.0
    0.01333 80.92311 85.65641 75.0
    0.01235 80.91605 85.78177 81.0
    0.01190 80.90955 85.97238 84.0
    0.01136 80.90362 86.21741 88.0
    0.01163 80.89823 86.53036 86.0
    0.01190 80.89342 86.92174 84.0
    0.01053 80.88914 87.40630 95.0
    0.01075 80.88543 88.06680 93.0
    0.01163 80.88226 88.80955 86.0
    0.01031 80.87962 89.73468 97.0
    0.00952 80.87758 90.89960 105.0
    0.01053 80.87604 92.38708 95.0
    0.01163 80.87507 94.32280 86.0
    0.01075 80.87463 96.90733 93.0
    0.00980 80.87473 100.50636 102.0
    0.00971 80.87535 105.89330 103.0
    0.00775 80.87653 114.75802 129.0
    0.00637 80.87822 130.39534 157.0
    0.00562 80.88046 157.89478 178.0
    0.00465 80.88321 202.83653 215.0
    0.00366 80.88650 265.99603 273.0
    0.002907 80.89030 330.43774 344.0
    0.002591 80.89460 373.39389 386.0
    0.002577 80.89943 391.01367 388.0
    0.002793 80.90476 356.41159 358.0
    0.003279 80.91061 284.53644 305.0
    0.00439 80.91695 220.56007 228.0
    0.00543 80.92381 173.58472 184.0
    0.00662 80.93117 142.15903 151.0
    0.00719 80.93900 123.15836 139.0
    0.00893 80.94730 112.04967 112.0
    0.00909 80.95611 105.35264 110.0
    0.00885 80.96539 101.56437 113.0
    0.00962 80.97517 99.37798 104.0
    0.00935 80.98538 98.26178 107.0
    0.00990 80.99609 98.01694 101.0
    0.00943 81.00723 98.66974 106.0
    0.01087 81.01884 100.55220 92.0
    0.00901 81.03092 104.82784 111.0
    0.00800 81.04343 114.82836 125.0
    0.00649 81.05639 137.22603 154.0
    0.00510 81.06976 178.83875 196.0
    0.00426 81.08360 234.75157 235.0
    0.00457 81.09784 267.77707 219.0
    0.00450 81.11252 237.97372 222.0
    0.00521 81.12762 182.77010 192.0
    0.00763 81.14310 141.00267 131.0
    0.00730 81.15900 118.82928 137.0
    0.00877 81.17529 109.83382 114.0
    0.00847 81.19199 107.56993 118.0
    0.00935 81.20905 109.32134 107.0
    0.00893 81.22654 115.21220 112.0
    0.00826 81.24437 126.66456 121.0
    0.00769 81.26259 144.96135 130.0
    0.00602 81.28114 168.87361 166.0
    0.00543 81.30006 191.27425 184.0
    0.00538 81.31934 209.54955 186.0
    0.00469 81.33896 236.24458 213.0
    0.00439 81.35892 270.36908 228.0
    0.00375 81.37923 275.93109 267.0
    0.00446 81.39981 233.86212 224.0
    0.00585 81.42074 181.46681 171.0
    0.00685 81.44199 143.37555 146.0
    0.00847 81.46357 121.65072 118.0
    0.01031 81.48538 110.98712 97.0
    0.01087 81.50753 106.15981 92.0
    0.00758 81.52994 104.28074 132.0
    0.01000 81.55265 104.32833 100.0
    0.00971 81.57561 106.38316 103.0
    0.00826 81.59884 111.45515 121.0
    0.00781 81.62233 121.63786 128.0
    0.00741 81.64606 139.82860 135.0
    0.00694 81.67005 168.16408 144.0
    0.00515 81.69427 203.64777 194.0
    0.00427 81.71868 229.70203 234.0
    0.00474 81.74335 224.79103 211.0
    0.00515 81.76821 196.74004 194.0
    0.00621 81.79328 164.96344 161.0
    0.00820 81.81856 138.48126 122.0
    0.00893 81.84401 120.29711 112.0
    0.01020 81.86967 109.19473 98.0
    0.01042 81.89546 102.73583 96.0
    0.01020 81.92146 98.99294 98.0
    0.00990 81.94761 96.81595 101.0
    0.01010 81.97391 95.61164 99.0
    0.01075 82.00034 95.11366 93.0
    0.00980 82.02692 95.24454 102.0
    0.01020 82.05363 96.06924 98.0
    0.01075 82.08045 97.86730 93.0
    0.01031 82.10739 101.47753 97.0
    0.00952 82.13445 109.16308 105.0
    0.00787 82.16157 125.58105 127.0
    0.00629 82.18883 156.64769 159.0
    0.00529 82.21615 203.25862 189.0
    0.00474 82.24354 247.29549 211.0
    0.00463 82.27099 246.58607 216.0
    0.00500 82.29849 201.80209 200.0
    0.00602 82.32607 154.95142 166.0
    0.00730 82.35368 123.81671 137.0
    0.00787 82.38134 107.19482 127.0
    0.00862 82.40899 99.03521 116.0
    0.00952 82.43670 94.91080 105.0
    0.01099 82.46442 92.45992 91.0
    0.01136 82.49213 90.79671 88.0
    0.01149 82.51984 89.62720 87.0
    0.01136 82.54753 88.76746 88.0
    0.01136 82.57521 88.12347 88.0
    0.01250 82.60287 87.63536 80.0
    0.01111 82.63052 87.26392 90.0
    0.01031 82.65810 86.98239 97.0
    0.01136 82.68562 86.82069 88.0
    0.01163 82.71308 86.69462 86.0
    0.01163 82.74049 86.59432 86.0
    0.01235 82.76785 86.53786 81.0
    0.01282 82.79510 86.52161 78.0
    0.01235 82.82225 86.54387 81.0
    0.01124 82.84935 86.60483 89.0
    0.01149 82.87633 86.70647 87.0
    0.01136 82.90321 86.85307 88.0
    0.01190 82.92996 87.05152 84.0
    0.01220 82.95657 87.31297 82.0
    0.01176 82.98308 87.65430 85.0
    0.01064 83.00945 88.10519 94.0
    0.01010 83.03568 88.72130 99.0
    0.01190 83.06174 89.62273 84.0
    0.01190 83.08765 91.05776 84.0
    0.01020 83.11337 93.45061 98.0
    0.01020 83.13894 97.31778 98.0
    0.00971 83.16434 102.89848 103.0
    0.01031 83.18955 109.23132 97.0
    0.00877 83.21452 112.86818 114.0
    0.00847 83.23934 111.24682 118.0
    0.00935 83.26394 107.63998 107.0
    0.00855 83.28835 105.93733 117.0
    0.00787 83.31249 107.75011 127.0
    0.00658 83.33643 114.02843 152.0
    0.00613 83.36015 125.61164 163.0
    0.00592 83.38364 142.42764 169.0
    0.00532 83.40685 160.67599 188.0
    0.00515 83.42982 174.45750 194.0
    0.00521 83.45254 182.43216 192.0
    0.00446 83.47499 182.36626 224.0
    0.00521 83.49716 184.63550 192.0
    0.00457 83.51908 209.81412 219.0
    0.00400 83.54072 265.83264 250.0
    0.002950 83.56206 333.42343 339.0
    0.002985 83.58311 350.42047 335.0
    0.00355 83.60385 290.61871 282.0
    0.00469 83.62429 214.17146 213.0
    0.00654 83.64443 158.82077 153.0
    0.00813 83.66427 127.60303 123.0
    0.00714 83.68375 112.10965 140.0
    0.01053 83.70295 104.32194 95.0
    0.00971 83.72179 99.99226 103.0
    0.00901 83.74032 96.86104 111.0
    0.01064 83.75848 94.58746 94.0
    0.01000 83.77633 92.90095 100.0
    0.01031 83.79384 91.62947 97.0
    0.01064 83.81097 90.65512 94.0
    0.01250 83.82775 89.89568 80.0
    0.01042 83.84416 89.29400 96.0
    0.01220 83.86021 88.81136 82.0
    0.01235 83.87590 88.44057 81.0
    0.01205 83.89121 88.12321 83.0
    0.01389 83.90613 87.86477 72.0
    0.01064 83.92067 87.65467 94.0
    0.01042 83.93484 87.48499 96.0
    0.01042 83.94864 87.34970 96.0
    0.01190 83.96203 87.24427 84.0
    0.01064 83.97502 87.16526 94.0
    0.01075 83.98760 87.11009 93.0
    0.01163 83.99977 87.07699 86.0
    0.01163 84.01157 87.06484 86.0
    0.01205 84.02296 87.07306 83.0
    0.01389 84.03391 87.10165 72.0
    0.01351 84.04449 87.15124 74.0
    0.01163 84.05463 87.22299 86.0
    0.01235 84.06434 87.31885 81.0
    0.01266 84.07365 87.44161 79.0
    0.01299 84.08252 87.59500 77.0
    0.01075 84.09097 87.78426 93.0
    0.01020 84.09900 88.01662 98.0
    0.01124 84.10661 88.30129 89.0
    0.01149 84.11376 88.59095 87.0
    0.01163 84.12051 89.02557 86.0
    0.01075 84.12679 89.56861 93.0
    0.01053 84.13268 90.25652 95.0
    0.00952 84.13809 91.14331 105.0
    0.01053 84.14310 92.31223 95.0
    0.01124 84.14767 93.90515 89.0
    0.01176 84.15178 96.20973 85.0
    0.01099 84.15546 99.88994 91.0
    0.00980 84.15869 106.44482 102.0
    0.00763 84.16150 118.63973 131.0
    0.00690 84.16386 140.02869 145.0
    0.00649 84.16579 172.38597 154.0
    0.00541 84.16725 209.22249 185.0
    0.00490 84.16828 228.75797 204.0
    0.00529 84.16888 215.98293 189.0
    0.00565 84.16901 183.36032 177.0
    0.00649 84.16872 149.99277 154.0
    0.00752 84.16798 125.97228 133.0
    0.00794 84.16680 111.54967 126.0
    0.00901 84.16521 103.65845 111.0
    0.01000 84.16315 99.42108 100.0
    0.01010 84.16065 97.05105 99.0
    0.01099 84.15774 95.65708 91.0
    0.01176 84.15437 94.81970 85.0
    0.01220 84.15060 94.32277 82.0
    0.01266 84.14635 94.07887 79.0
    0.01042 84.14171 94.07814 96.0
    0.01000 84.13660 94.32121 100.0
    0.01124 84.13108 94.81237 89.0
    0.01064 84.12515 95.56839 94.0
    0.01020 84.11879 96.62539 98.0
    0.01064 84.11201 98.04716 94.0
    0.00990 84.10479 99.95494 101.0
    0.00962 84.09716 102.47723 104.0
    0.00962 84.08913 105.91087 104.0
    0.00826 84.08068 110.89075 121.0
    0.00917 84.07182 118.11364 109.0
    0.00820 84.06258 129.47699 122.0
    0.00709 84.05292 148.04837 141.0
    0.00559 84.04284 178.53139 179.0
    0.00407 84.03236 226.66376 246.0
    0.003279 84.02153 293.59686 305.0
    0.002500 84.01029 370.96204 400.0
    0.001988 83.99863 441.23389 503.0
    0.001876 83.98663 463.42630 533.0
    0.002268 83.97424 406.10248 441.0
    0.002717 83.96147 313.70697 368.0
    0.00362 83.94832 234.15321 276.0
    0.00543 83.93481 179.91360 184.0
    0.00621 83.92094 147.20670 161.0
    0.00746 83.90672 128.53778 134.0
    0.00833 83.89214 117.65685 120.0
    0.00870 83.87720 110.81554 115.0
    0.00870 83.86192 106.15606 115.0
    0.01075 83.84631 102.82236 93.0
    0.01053 83.83036 100.39517 95.0
    0.01111 83.81407 98.64944 90.0
    0.01124 83.79746 97.47649 89.0
    0.00990 83.78055 97.02618 101.0
    0.01099 83.76330 97.16260 91.0
    0.01163 83.74575 98.40578 86.0
    0.01205 83.72789 101.32600 83.0
    0.00935 83.70972 106.43173 107.0
    0.00971 83.69128 113.48359 103.0
    0.00917 83.67254 119.81584 109.0
    0.00962 83.65353 120.33088 104.0
    0.00833 83.63425 114.00454 120.0
    0.00917 83.61469 106.01835 109.0
    0.00917 83.59486 99.59548 109.0
    0.00909 83.57475 95.34219 110.0
    0.00990 83.55443 92.80431 101.0
    0.01176 83.53387 91.33852 85.0
    0.01042 83.51304 90.43497 96.0
    0.01099 83.49197 89.79954 91.0
    0.01389 83.47068 89.33041 72.0
    0.01149 83.44920 88.98070 87.0
    0.00943 83.42747 88.73213 106.0
    0.01282 83.40558 88.56503 78.0
    0.01190 83.38345 88.46428 84.0
    0.01235 83.36115 88.41971 81.0
    0.01053 83.33865 88.42526 95.0
    0.01190 83.31597 88.47845 84.0
    0.01149 83.29314 88.57948 87.0
    0.01370 83.27011 88.73067 73.0
    0.01136 83.24695 88.93668 88.0
    0.01176 83.22363 89.20428 85.0
    0.01064 83.20016 89.54330 94.0
    0.01042 83.17657 89.96722 96.0
    0.01124 83.15286 90.49455 89.0
    0.01020 83.12901 91.15016 98.0
    0.01000 83.10504 91.96831 100.0
    0.01176 83.08099 93.02670 85.0
    0.01099 83.05685 94.33781 91.0
    0.01099 83.03257 96.03468 91.0
    0.00990 83.00822 98.28323 101.0
    0.00926 82.98383 101.38238 108.0
    0.00877 82.95937 105.95817 114.0
    0.00855 82.93484 113.38437 117.0
    0.00909 82.91026 126.38957 110.0
    0.00787 82.88560 149.17795 127.0
    0.00565 82.86095 185.83398 177.0
    0.00413 82.83627 235.83836 242.0
    0.003096 82.81155 284.28812 323.0
    0.003247 82.78683 297.72391 308.0
    0.00370 82.76209 270.96881 270.0
    0.00412 82.73735 240.82603 243.0
    0.00481 82.71265 229.98573 208.0
    0.00448 82.68797 239.35609 223.0
    0.00394 82.66329 264.78351 254.0
    0.00379 82.63866 295.20529 264.0
    0.00400 82.61409 297.30765 250.0
    0.00463 82.58955 256.49387 216.0
    0.00549 82.56509 203.40849 182.0
    0.00649 82.54070 161.03999 154.0
    0.00806 82.51635 133.46338 124.0
    0.00826 82.49213 117.35273 121.0
    0.00870 82.46798 108.29845 115.0
    0.00952 82.44393 102.92163 105.0
    0.01042 82.41998 99.49915 96.0
    0.01075 82.39617 97.02401 93.0
    0.01010 82.37247 95.19884 99.0
    0.01042 82.34891 93.82373 96.0
    0.01111 82.32549 92.77976 90.0
    0.01235 82.30222 91.98946 81.0
    0.01136 82.27911 91.40173 88.0
    0.01031 82.25616 90.98225 97.0
    0.01064 82.23339 90.70865 94.0
    0.01075 82.21081 90.56812 93.0
    0.01111 82.18842 90.55556 90.0
    0.01053 82.16619 90.67310 95.0
    0.01099 82.14419 90.93018 91.0
    0.01075 82.12242 91.34488 93.0
    0.00971 82.10087 91.94620 103.0
    0.01031 82.07952 92.77840 97.0
    0.01064 82.05843 93.90752 94.0
    0.01149 82.03757 95.46699 87.0
    0.00971 82.01696 97.56818 103.0
    0.00877 81.99665 100.55825 114.0
    0.00847 81.97656 105.05264 118.0
    0.00877 81.95675 112.19637 114.0
    0.00794 81.93725 123.86652 126.0
    0.00662 81.91805 142.36694 151.0
    0.00581 81.89912 170.40498 172.0
    0.00538 81.88049 207.70172 186.0
    0.00415 81.86216 246.38052 241.0
    0.00365 81.84419 265.18845 274.0
    0.00403 81.82652 248.00415 248.0
    0.00469 81.80918 209.73938 213.0
    0.00562 81.79220 172.11003 178.0
    0.00610 81.77557 143.59718 164.0
    0.00758 81.75928 124.51803 132.0
    0.00901 81.74338 112.61288 111.0
    0.01087 81.72781 105.36838 92.0
    0.00952 81.71266 100.87222 105.0
    0.01010 81.69786 97.93958 99.0
    0.01136 81.68343 95.98816 88.0
    0.01087 81.66944 94.68912 92.0
    0.00909 81.65584 93.89293 110.0
    0.00943 81.64263 93.53696 106.0
    0.00943 81.62985 93.62623 106.0
    0.01099 81.61749 94.25411 91.0
    0.01000 81.60556 95.68189 100.0
    0.01351 81.59406 98.48698 74.0
    0.00990 81.58299 103.73006 101.0
    0.00926 81.57237 112.81919 108.0
    0.00833 81.56221 126.98247 120.0
    0.00709 81.55251 145.65265 141.0
    0.00568 81.54327 162.93683 176.0
    0.00610 81.53450 166.42809 164.0
    0.00654 81.52619 153.00331 153.0
    0.00685 81.51839 134.75835 146.0
    0.00877 81.51103 121.29291 114.0
    0.00725 81.50420 115.84583 138.0
    0.00917 81.49783 117.90563 109.0
    0.00571 81.49199 122.45596 175.0
    0.00725 81.48663 120.07533 138.0
    0.00990 81.48181 110.20112 101.0
    0.00909 81.47747 100.64117 110.0
    0.00990 81.47366 94.62765 101.0
    0.01053 81.47040 91.69194 95.0
    0.01053 81.46764 90.45883 95.0
    0.01266 81.46543 90.01633 79.0
    0.00990 81.46374 90.01358 101.0
    0.01087 81.46258 90.37952 92.0
    0.01235 81.46199 91.17445 81.0
    0.01087 81.46193 92.62540 92.0
    0.00935 81.46244 95.41188 107.0
    0.00943 81.46350 101.31741 106.0
    0.00694 81.46510 113.78313 144.0
    0.00637 81.46729 136.70238 157.0
    0.00592 81.47002 168.73273 169.0
    0.00645 81.47333 195.94073 155.0
    0.00543 81.47722 191.93361 184.0
    0.00625 81.48168 162.84163 160.0
    0.00800 81.48672 135.04485 125.0
    0.00800 81.49232 118.52291 125.0
    0.00885 81.49853 111.65535 113.0
    0.00870 81.50530 108.86718 115.0
    0.00926 81.51268 105.70440 108.0
    0.00990 81.52067 101.73420 101.0
    0.01064 81.52921 98.26544 94.0
    0.01075 81.53836 95.92781 93.0
    0.01075 81.54809 94.77037 93.0
    0.00980 81.55843 94.73203 102.0
    0.01010 81.56937 95.94766 99.0
    0.01053 81.58092 98.90765 95.0
    0.01031 81.59307 104.38972 97.0
    0.00909 81.60581 112.99024 110.0
    0.00794 81.61916 124.00484 126.0
    0.00637 81.63315 133.23148 157.0
    0.00725 81.64769 134.24419 138.0
    0.00781 81.66286 128.82472 128.0
    0.00813 81.67863 124.83311 123.0
    0.00763 81.69503 127.46439 131.0
    0.00654 81.71204 139.97585 153.0
    0.00641 81.72964 164.63770 156.0
    0.00578 81.74786 201.33444 173.0
    0.00439 81.76665 241.78156 228.0
    0.00394 81.78609 261.97510 254.0
    0.00461 81.80613 242.45641 217.0
    0.00529 81.82680 201.12886 189.0
    0.00595 81.84805 162.30193 168.0
    0.00735 81.86992 134.30127 136.0
    0.00877 81.89237 116.65844 114.0
    0.00926 81.91547 106.32658 108.0
    0.00935 81.93913 100.30717 107.0
    0.00971 81.96342 96.58712 103.0
    0.01053 81.98830 94.09068 95.0
    0.01099 82.01379 92.30174 91.0
    0.01020 82.03989 90.96996 98.0
    0.01087 82.06657 89.95822 92.0
    0.01075 82.09386 89.18153 93.0
    0.01020 82.12170 88.58408 98.0
    0.01064 82.15019 88.12827 94.0
    0.01111 82.17926 87.64719 90.0
    0.00980 82.20889 87.41379 102.0
    0.01031 82.23912 87.27978 97.0
    0.01042 82.26993 87.27213 96.0
    0.01042 82.30133 87.43583 96.0
    0.01176 82.33331 87.90675 85.0
    0.01111 82.36583 88.85144 90.0
    0.01031 82.39895 90.34019 97.0
    0.01087 82.43262 92.04760 92.0
    0.01220 82.46690 92.87997 82.0
    0.01250 82.50170 92.05978 80.0
    0.01010 82.53708 90.58825 99.0
    0.01149 82.57301 89.44777 87.0
    0.01087 82.60950 88.87836 92.0
    0.01010 82.64653 88.78930 99.0
    0.00990 82.68410 89.02736 101.0
    0.01205 82.72221 89.49304 83.0
    0.01099 82.76085 90.15753 91.0
    0.01111 82.80004 91.04182 90.0
    0.01020 82.83976 92.20525 98.0
    0.01266 82.88000 93.75577 79.0
    0.01176 82.92075 95.89545 85.0
    0.01176 82.96202 99.02333 85.0
    0.00885 83.00378 103.89751 113.0
    0.01124 83.04609 111.79272 89.0
    0.00862 83.08887 124.51657 116.0
    0.00833 83.13216 143.50079 120.0
    0.00578 83.17591 168.89993 173.0
    0.00532 83.22016 195.82932 188.0
    0.00455 83.26490 210.84457 220.0
    0.00562 83.31013 203.98589 178.0
    0.00575 83.35580 186.33333 174.0
    0.00508 83.40192 174.19238 197.0
    0.00541 83.44853 174.31239 185.0
    0.00515 83.49557 184.88710 194.0
    0.00483 83.54309 194.19405 207.0
    0.00488 83.59103 186.17404 205.0
    0.00610 83.63940 163.81180 164.0
    0.00617 83.68819 141.68895 162.0
    0.00775 83.73743 127.22057 129.0
    0.00855 83.78707 122.66924 117.0
    0.00694 83.83714 128.78622 144.0
    0.00833 83.88757 144.27084 120.0
    0.00735 83.93842 161.54189 136.0
    0.00690 83.98969 163.59064 145.0
    0.00625 84.04134 145.76091 160.0
    0.00952 84.09334 124.21432 105.0
    0.01020 84.14568 108.56854 98.0
    0.00885 84.19843 99.67214 113.0
    0.01000 84.25155 95.20938 100.0
    0.01266 84.30501 92.98554 79.0
    0.00877 84.35878 91.65614 114.0
    0.01099 84.41293 90.74227 91.0
    0.01111 84.46737 90.08090 90.0
    0.00980 84.52217 89.58915 102.0
    0.01111 84.57726 89.22091 90.0
    0.00971 84.63268 88.94739 103.0
    0.01053 84.68837 88.77924 95.0
    0.01111 84.74436 88.64764 90.0
    0.01176 84.80067 88.57725 85.0
    0.01299 84.85723 88.53543 77.0
    0.01136 84.91405 88.61540 88.0
    0.01053 84.97115 88.81394 95.0
    0.01190 85.02851 89.18197 84.0
    0.01449 85.08611 89.77135 69.0
    0.01250 85.14397 90.59415 80.0
    0.00952 85.20202 91.52599 105.0
    0.01064 85.26032 92.16708 94.0
    0.01099 85.31882 92.08546 91.0
    0.01020 85.37759 91.47258 98.0
    0.01111 85.43651 90.84497 90.0
    0.01111 85.49564 90.49252 90.0
    0.01087 85.55494 90.55200 92.0
    0.01163 85.61442 91.20415 86.0
    0.01075 85.67410 92.75906 93.0
    0.01000 85.73393 95.52473 100.0
    0.01176 85.79389 99.36282 85.0
    0.01053 85.85400 102.82873 95.0
    0.00901 85.91427 103.07596 111.0
    0.01010 85.97467 100.01940 99.0
    0.01124 86.03519 96.50175 89.0
    0.01205 86.09581 94.03182 83.0
    0.01136 86.15653 92.75897 88.0
    0.01111 86.21736 92.35503 90.0
    0.01124 86.27833 92.47782 89.0
    0.01124 86.33935 93.00225 89.0
    0.01075 86.40041 93.75967 93.0
    0.01042 86.46156 94.76810 96.0
    0.01053 86.52275 96.37682 95.0
    0.01000 86.58403 98.89165 100.0
    0.00901 86.64533 103.47449 111.0
    0.00806 86.70666 113.12632 124.0
    0.00746 86.76803 133.41998 134.0
    0.00662 86.82938 169.87529 151.0
    0.00510 86.89081 219.60411 196.0
    0.00410 86.95222 257.61316 244.0
    0.00412 87.01360 245.76540 243.0
    0.00508 87.07496 198.16219 197.0
    0.00613 87.13631 153.19026 163.0
    0.00658 87.19766 124.54651 152.0
    0.00781 87.25898 110.11973 128.0
    0.00917 87.32022 103.69545 109.0
    0.01031 87.38140 100.77209 97.0
    0.00943 87.44255 99.31223 106.0
    0.00917 87.50360 98.58634 109.0
    0.01020 87.56462 98.34905 98.0
    0.01149 87.62552 98.50500 87.0
    0.01075 87.68636 99.02948 93.0
    0.01000 87.74706 99.95514 100.0
    0.01064 87.80771 101.46763 94.0
    0.00870 87.86821 103.63435 115.0
    0.00847 87.92858 106.98193 118.0
    0.00935 87.98884 112.08734 107.0
    0.00820 88.04893 119.83698 122.0
    0.00775 88.10895 131.41582 129.0
    0.00758 88.16879 147.14835 132.0
    0.00645 88.22845 165.76248 155.0
    0.00546 88.28795 182.93652 183.0
    0.00521 88.34728 194.73274 192.0
    0.00490 88.40646 198.57733 204.0
    0.00510 88.46547 193.67268 196.0
    0.00490 88.52422 188.80978 204.0
    0.00498 88.58281 194.83525 201.0
    0.00463 88.64118 216.06364 216.0
    0.00389 88.69937 248.38589 257.0
    0.003344 88.75731 274.03549 299.0
    0.00397 88.81504 268.27112 252.0
    0.00518 88.87252 234.26469 193.0
    0.00535 88.92976 196.47536 187.0
    0.00602 88.98678 168.41066 166.0
    0.00654 89.04357 152.04305 153.0
    0.00625 89.10004 143.95763 160.0
    0.00781 89.15627 138.26114 128.0
    0.00625 89.21222 130.83751 160.0
    0.00840 89.26791 122.44706 119.0
    0.00813 89.32335 115.12595 123.0
    0.00870 89.37845 109.59789 115.0
    0.00980 89.43327 105.73389 102.0
    0.01087 89.48778 103.14879 92.0
    0.01149 89.54201 101.54527 87.0
    0.00980 89.59592 100.38593 102.0
    0.01136 89.64951 99.58727 88.0
    0.01075 89.70277 99.03432 93.0
    0.00862 89.75570 98.66390 116.0
    0.00926 89.80831 98.44032 108.0
    0.01205 89.86057 98.34579 83.0
    0.00885 89.91248 98.36398 113.0
    0.01053 89.96406 98.49325 95.0
    0.01111 90.01529 98.73557 90.0
    0.01351 90.06615 99.09918 74.0
    0.01282 90.11665 99.59914 78.0
    0.01031 90.16679 100.25902 97.0
    0.00885 90.21653 101.11421 113.0
    0.01031 90.26590 102.34163 97.0
    0.00980 90.31493 103.77045 102.0
    0.00775 90.36357 105.75381 129.0
    0.00813 90.41177 108.25656 123.0
    0.00758 90.45959 111.75557 132.0
    0.00820 90.50703 117.02593 122.0
    0.00758 90.55407 125.72763 132.0
    0.00685 90.60072 140.96346 146.0
    0.00649 90.64690 167.17366 154.0
    0.00465 90.69273 208.81262 215.0
    0.00383 90.73810 265.45926 261.0
    0.003067 90.78308 322.96173 326.0
    0.003012 90.82763 346.84689 332.0
    0.003279 90.87173 317.51184 305.0
    0.00407 90.91541 260.36157 246.0
    0.00442 90.95865 206.23676 226.0
    0.00526 91.00148 167.16608 190.0
    0.00606 91.04384 142.92834 165.0
    0.00690 91.08575 129.23503 145.0
    0.00781 91.12724 121.81614 128.0
    0.00833 91.16829 117.84875 120.0
    0.00901 91.20885 115.86328 111.0
    0.00893 91.24901 115.27813 112.0
    0.00813 91.28867 116.08589 123.0
    0.00769 91.32789 118.53403 130.0
    0.00781 91.36664 123.50060 128.0
    0.00769 91.40495 132.22958 130.0
    0.00769 91.44278 146.03528 130.0
    0.00658 91.48014 165.36644 152.0
    0.00549 91.51703 187.60115 182.0
    0.00513 91.55345 204.39366 195.0
    0.00481 91.58942 208.41536 208.0
    0.00488 91.62492 202.85532 205.0
    0.00513 91.65991 190.90057 195.0
    0.00556 91.69444 173.73645 180.0
    0.00699 91.72849 156.81412 143.0
    0.00735 91.76208 144.40456 136.0
    0.00730 91.79519 137.30734 137.0
    0.00758 91.82780 134.94032 132.0
    0.00704 91.85992 136.77264 142.0
    0.00625 91.89158 143.13300 160.0
    0.00549 91.92276 156.12895 182.0
    0.00541 91.95347 181.05035 185.0
    0.00490 91.98365 226.98630 204.0
    0.00373 92.01337 303.63742 268.0
    0.002618 92.04260 411.23172 382.0
    0.002128 92.07134 522.92065 470.0
    0.002004 92.09962 571.65497 499.0
    0.002132 92.12740 515.06268 469.0
    0.002688 92.15469 402.91806 372.0
    0.003300 92.18150 298.40952 303.0
    0.00422 92.20784 224.59909 237.0
    0.00503 92.23368 179.16971 199.0
    0.00559 92.25903 152.98000 179.0
    0.00671 92.28391 137.88744 149.0
    0.00690 92.30828 128.72206 145.0
    0.00794 92.33221 122.76785 126.0
    0.00735 92.35564 118.71072 136.0
    0.00806 92.37857 115.89324 124.0
    0.00820 92.40102 113.92510 122.0
    0.00877 92.42301 112.67391 114.0
    0.00855 92.44451 111.99947 117.0
    0.00855 92.46556 111.86578 117.0
    0.00943 92.48609 112.30516 106.0
    0.00901 92.50616 113.44766 111.0
    0.01020 92.52577 115.58673 98.0
    0.00833 92.54491 119.28260 120.0
    0.00877 92.56354 125.45111 114.0
    0.00813 92.58172 135.33594 123.0
    0.00694 92.59945 150.23169 144.0
    0.00518 92.61670 170.74554 193.0
    0.00513 92.63347 195.07816 195.0
    0.00418 92.64981 215.70483 239.0
    0.00459 92.66566 220.08212 218.0
    0.00500 92.68105 204.71353 200.0
    0.00595 92.69600 180.40480 168.0
    0.00629 92.71048 157.80165 159.0
    0.00685 92.72452 140.51492 146.0
    0.00735 92.73810 128.63559 136.0
    0.00787 92.75121 121.01714 127.0
    0.00917 92.76390 116.33434 109.0
    0.00990 92.77615 113.52444 101.0
    0.00893 92.78795 111.85769 112.0
    0.00862 92.79930 110.94518 116.0
    0.00847 92.81022 110.58536 118.0
    0.00935 92.82070 110.69434 107.0
    0.00901 92.83076 111.26111 111.0
    0.01136 92.84038 112.32730 88.0
    0.00917 92.84957 113.97651 109.0
    0.00820 92.85833 116.32201 122.0
    0.00813 92.86668 119.47848 123.0
    0.00870 92.87461 123.50560 115.0
    0.00704 92.88213 128.40251 142.0
    0.00694 92.88922 134.60556 144.0
    0.00629 92.89592 143.85294 159.0
    0.00585 92.90219 159.41797 171.0
    0.00529 92.90806 186.04839 189.0
    0.00435 92.91354 229.19643 230.0
    0.003268 92.91860 292.33517 306.0
    0.002924 92.92329 370.99271 342.0
    0.002242 92.92759 442.86340 446.0
    0.002114 92.93148 472.59683 473.0
    0.002252 92.93501 449.16180 444.0
    0.002564 92.93813 391.18106 390.0
    0.003030 92.94088 320.72595 330.0
    0.003344 92.94325 256.80209 299.0
    0.00455 92.94526 208.44606 220.0
    0.00556 92.94691 175.39595 180.0
    0.00599 92.94818 153.92883 167.0
    0.00617 92.94910 140.24098 162.0
    0.00794 92.94964 131.47377 126.0
    0.00935 92.94984 125.76202 107.0
    0.00847 92.94968 122.01700 118.0
    0.00847 92.94920 119.66692 118.0
    0.00813 92.94833 118.48221 123.0
    0.00794 92.94715 118.50041 126.0
    0.00800 92.94563 120.01543 125.0
    0.00719 92.94376 123.57514 139.0
    0.00704 92.94158 129.89253 142.0
    0.00730 92.93907 139.50684 137.0
    0.00676 92.93623 152.18730 148.0
    0.00621 92.93306 167.13786 161.0
    0.00562 92.92958 182.60692 178.0
    0.00549 92.92581 192.41689 182.0
    0.00543 92.92171 189.31143 184.0
    0.00637 92.91733 175.78320 157.0
    0.00662 92.91263 159.75394 151.0
    0.00704 92.90762 145.06076 142.0
    0.00833 92.90234 132.94432 120.0
    0.00990 92.89677 124.05711 101.0
    0.00971 92.89090 118.22330 103.0
    0.00806 92.88476 114.75825 124.0
    0.00794 92.87834 112.94862 126.0
    0.00877 92.87164 112.32286 114.0
    0.00870 92.86468 112.64223 115.0
    0.00877 92.85744 113.89140 114.0
    0.00847 92.84995 116.33324 118.0
    0.00794 92.84220 120.59086 126.0
    0.00752 92.83419 127.99319 133.0
    0.00658 92.82592 140.69511 152.0
    0.00588 92.81741 161.39694 170.0
    0.00524 92.80865 192.16451 191.0
    0.00429 92.79964 231.67952 233.0
    0.00368 92.79043 270.05243 272.0
    0.00351 92.78096 288.65887 285.0
    0.00353 92.77125 278.16949 283.0
    0.00427 92.76134 246.77956 234.0
    0.00562 92.75117 208.51019 178.0
    0.00621 92.74081 174.60950 161.0
    0.00662 92.73023 149.47330 151.0
    0.00719 92.71947 132.56839 139.0
    0.00746 92.70846 121.74731 134.0
    0.00820 92.69726 114.89742 122.0
    0.01031 92.68586 110.44308 97.0
    0.00935 92.67426 107.38551 107.0
    0.00980 92.66247 105.16093 102.0
    0.00962 92.65050 103.46510 104.0
    0.01000 92.63833 102.13155 100.0
    0.00952 92.62599 101.06079 105.0
    0.00909 92.61346 100.18740 110.0
    0.01087 92.60076 99.46744 92.0
    0.01064 92.58789 98.86663 94.0
    0.01124 92.57487 98.36266 89.0
    0.01111 92.56165 97.93886 90.0
    0.00990 92.54829 97.39233 101.0
    0.01163 92.53476 97.09467 86.0
    0.01205 92.52110 96.84737 83.0
    0.01064 92.50727 96.64632 94.0
    0.01064 92.49330 96.48956 94.0
    0.01266 92.47919 96.37737 79.0
    0.01087 92.46493 96.31323 92.0
    0.00980 92.45055 96.30531 102.0
    0.01064 92.43599 96.37016 94.0
    0.00952 92.42133 96.53940 105.0
    0.00870 92.40656 96.86967 115.0
    0.00943 92.39167 97.56126 106.0
    0.00935 92.37664 98.52381 107.0
    0.00971 92.36148 100.00517 103.0
    0.00877 92.34624 102.10381 114.0
    0.01031 92.33088 104.75015 97.0
    0.00877 92.31540 107.42434 114.0
    0.00971 92.29983 108.91514 103.0
    0.01010 92.28416 108.20869 99.0
    0.00885 92.26837 105.69728 113.0
    0.01124 92.25251 102.96710 89.0
    0.01031 92.23654 100.46715 97.0
    0.01031 92.22051 98.58424 97.0
    0.01163 92.20438 97.26657 86.0
    0.00885 92.18816 96.38024 113.0
    0.01087 92.17188 95.78735 92.0
    0.01064 92.15552 95.38013 94.0
    0.01149 92.13908 95.08688 87.0
    0.01149 92.12257 94.95477 87.0
    0.01087 92.10600 94.78202 92.0
    0.01149 92.08938 94.64292 87.0
    0.01075 92.07267 94.52905 93.0
    0.01000 92.05592 94.43484 100.0
    0.01087 92.03910 94.35652 92.0
    0.01163 92.02225 94.29137 86.0
    0.00943 92.00536 94.23737 106.0
    0.01042 91.98843 94.19306 96.0
    0.01000 91.97141 94.15727 100.0
    0.01136 91.95438 94.12943 88.0
    0.00971 91.93732 94.10896 103.0
    0.01087 91.92022 94.09564 92.0
    0.01075 91.90310 94.08938 93.0
    0.00980 91.88595 94.09035 102.0
    0.01163 91.86878 94.09890 86.0
    0.01087 91.85159 94.11551 92.0
    0.01042 91.83437 94.14108 96.0
    0.01031 91.81713 94.17674 97.0
    0.01220 91.79989 94.22416 82.0
    0.01266 91.78264 94.28546 79.0
    0.01053 91.76538 94.40301 95.0
    0.00952 91.74812 94.50304 105.0
    0.00935 91.73085 94.62997 107.0
    0.00926 91.71359 94.79275 108.0
    0.01000 91.69633 94.77418 100.0
    0.01111 91.67910 95.06778 90.0
    0.01053 91.66186 95.48835 95.0
    0.01042 91.64463 96.12888 96.0
    0.01149 91.62742 97.14244 87.0
    0.01087 91.61022 98.73611 92.0
    0.00943 91.59307 101.11137 106.0
    0.01075 91.57595 104.34982 93.0
    0.01000 91.55883 108.09488 100.0
    0.00870 91.54174 111.01224 115.0
    0.00806 91.52470 111.31163 124.0
    0.00855 91.50770 108.76131 117.0
    0.00909 91.49072 105.18829 110.0
    0.00935 91.47382 102.02087 107.0
    0.01000 91.45693 99.71577 100.0
    0.01042 91.44010 98.22130 96.0
    0.00962 91.42334 97.35130 104.0
    0.00990 91.40660 96.89765 101.0
    0.01053 91.38995 96.70443 95.0
    0.01020 91.37335 96.67786 98.0
    0.01064 91.35681 96.77132 94.0
    0.01136 91.34034 96.98067 88.0
    0.01053 91.32394 97.27811 95.0
    0.01064 91.30762 97.68970 94.0
    0.00980 91.29135 98.24501 102.0
    0.00935 91.27519 99.00308 107.0
    0.01111 91.25910 100.08118 90.0
    0.01136 91.24310 101.69892 88.0
    0.01136 91.22720 104.21320 88.0
    0.01000 91.21136 108.09453 100.0
    0.00826 91.19562 113.77161 121.0
    0.00763 91.17999 121.28619 131.0
    0.00758 91.16448 129.56819 132.0
    0.00719 91.14906 135.47273 139.0
    0.00746 91.13373 135.70355 134.0
    0.00800 91.11852 131.81607 125.0
    0.00787 91.10342 128.48756 127.0
    0.00735 91.08846 129.41054 136.0
    0.00769 91.07362 137.38945 130.0
    0.00658 91.05889 154.65582 152.0
    0.00549 91.04429 181.39995 182.0
    0.00488 91.02982 212.23447 205.0
    0.00446 91.01550 231.43312 224.0
    0.00493 91.00130 222.82735 203.0
    0.00524 90.98724 194.22176 191.0
    0.00602 90.97333 164.08461 166.0
    0.00667 90.95957 141.21049 150.0
    0.00725 90.94596 126.81300 138.0
    0.00855 90.93251 118.74591 117.0
    0.00826 90.91921 114.66963 121.0
    0.01064 90.90608 112.81842 94.0
    0.01087 90.89311 112.35964 92.0
    0.00943 90.88033 112.58671 106.0
    0.00847 90.86770 113.47916 118.0
    0.00926 90.85526 115.02146 108.0
    0.00735 90.84298 117.28979 136.0
    0.00758 90.83092 120.45676 132.0
    0.00735 90.81903 124.83521 136.0
    0.00870 90.80733 130.95238 115.0
    0.00685 90.79581 139.65643 146.0
    0.00658 90.78452 152.20628 152.0
    0.00599 90.77344 170.37381 167.0
    0.00556 90.76254 196.40628 180.0
    0.00467 90.75187 232.25771 214.0
    0.003322 90.74139 277.87665 301.0
    0.003077 90.73116 328.31454 325.0
    0.002532 90.72115 371.57019 395.0
    0.002433 90.71135 391.88226 411.0
    0.002299 90.70178 382.77658 435.0
    0.002747 90.69246 357.62189 364.0
    0.002933 90.68338 336.35623 341.0
    0.003040 90.67454 328.18851 329.0
    0.003185 90.66595 328.95291 314.0
    0.002924 90.65762 323.93744 342.0
    0.002967 90.64954 300.93213 337.0
    0.00398 90.64171 264.83859 251.0
    0.00420 90.63416 228.70630 238.0
    0.00490 90.62686 200.18884 204.0
    0.00483 90.61985 181.58084 207.0
    0.00538 90.61312 172.96637 186.0
    0.00592 90.60664 173.48679 169.0
    0.00495 90.60049 181.14940 202.0
    0.00538 90.59461 191.41464 186.0
    0.00578 90.58904 196.84219 173.0
    0.00543 90.58372 195.26259 184.0
    0.00581 90.57874 194.28545 172.0
    0.00518 90.57407 201.08066 193.0
    0.00526 90.56969 217.53012 190.0
    0.00469 90.56567 239.77094 213.0
    0.00398 90.56194 256.37863 251.0
    0.00444 90.55854 253.29187 225.0
    0.00435 90.55547 230.06306 230.0
    0.00508 90.55273 199.54170 197.0
    0.00575 90.55034 171.92679 174.0
    0.00645 90.54828 150.73204 155.0
    0.00676 90.54658 136.02365 148.0
    0.00758 90.54521 126.66515 132.0
    0.00917 90.54422 121.31989 109.0
    0.00769 90.54358 118.84834 130.0
    0.00735 90.54330 118.26583 136.0
    0.00741 90.54339 118.34549 135.0
    0.00671 90.54388 117.36124 149.0
    0.00820 90.54472 114.44474 122.0
    0.00885 90.54592 110.64288 113.0
    0.00935 90.54754 107.16866 107.0
    0.00893 90.54955 104.47018 112.0
    0.00909 90.55196 102.54096 110.0
    0.00901 90.55475 101.20877 111.0
    0.01010 90.55797 100.28152 99.0
    0.01000 90.56158 99.61082 100.0
    0.00980 90.56559 99.10519 102.0
    0.01031 90.57003 98.71428 97.0
    0.00990 90.57490 98.40017 101.0
    0.00917 90.58019 98.18609 109.0
    0.01000 90.58590 98.02002 100.0
    0.01010 90.59205 97.91256 99.0
    0.00962 90.59865 97.87215 104.0
    0.00990 90.60566 97.87629 101.0
    0.01000 90.61314 97.93773 100.0
    0.01042 90.62106 98.06078 96.0
    0.01087 90.62946 98.25252 92.0
    0.01176 90.63829 98.52380 85.0
    0.01087 90.64757 98.89139 92.0
    0.00917 90.65733 99.40178 109.0
    0.00990 90.66756 100.06024 101.0
    0.01000 90.67828 100.96549 100.0
    0.00877 90.68945 102.25668 114.0
    0.00877 90.70111 104.19556 114.0
    0.00935 90.71325 107.05878 107.0
    0.00971 90.72588 111.28846 103.0
    0.00943 90.73901 117.25051 106.0
    0.00909 90.75262 125.00967 110.0
    0.00800 90.76672 133.77849 125.0
    0.00699 90.78133 141.01404 143.0
    0.00735 90.79645 142.98500 136.0
    0.00775 90.81206 138.85858 129.0
    0.00725 90.82819 131.96840 138.0
    0.00855 90.84482 125.61178 117.0
    0.00862 90.86199 121.20997 116.0
    0.00893 90.87965 119.08084 112.0
    0.00862 90.89785 119.21509 116.0
    0.00794 90.91656 121.69715 126.0
    0.00758 90.93581 126.97441 132.0
    0.00633 90.95557 135.98660 158.0
    0.00613 90.97588 150.12766 163.0
    0.00565 90.99673 170.92239 177.0
    0.00515 91.01809 199.05829 194.0
    0.00483 91.03999 232.38763 207.0
    0.00388 91.06244 266.10181 258.0
    0.00388 91.08543 298.27170 258.0
    0.003425 91.10897 326.66129 292.0
    0.003115 91.13304 337.69623 321.0
    0.003268 91.15766 318.53827 306.0
    0.00394 91.18282 276.88840 254.0
    0.00422 91.20856 231.06799 237.0
    0.00538 91.23482 192.51071 186.0
    0.00592 91.26163 164.08653 169.0
    0.00699 91.28899 144.62428 143.0
    0.00725 91.31691 131.85240 138.0
    0.00806 91.34540 123.60059 124.0
    0.00877 91.37442 118.22940 114.0
    0.00885 91.40401 114.66022 113.0
    0.00855 91.43414 112.25616 117.0
    0.00877 91.46481 110.68786 114.0
    0.00725 91.49608 109.78039 138.0
    0.00870 91.52789 109.51512 115.0
    0.00990 91.56023 109.96997 101.0
    0.00826 91.59315 111.32876 121.0
    0.00855 91.62661 113.87034 117.0
    0.00752 91.66064 117.92481 133.0
    0.00840 91.69521 123.76263 119.0
    0.00794 91.73034 131.36555 126.0
    0.00730 91.76600 139.92990 137.0
    0.00595 91.80222 147.09534 168.0
    0.00578 91.83900 149.31195 173.0
    0.00725 91.87634 145.07141 138.0
    0.00746 91.91418 136.95351 134.0
    0.00694 91.95258 128.31931 144.0
    0.00806 91.99152 120.99730 124.0
    0.00855 92.03101 115.47104 117.0
    0.00943 92.07105 111.62764 106.0
    0.00699 92.11160 109.15138 143.0
    0.00870 92.15268 107.70405 115.0
    0.00794 92.19427 107.01172 126.0
    0.00990 92.23644 106.89288 101.0
    0.00935 92.27909 107.25642 107.0
    0.00909 92.32227 108.09045 110.0
    0.00962 92.36597 109.46436 104.0
    0.00781 92.41016 111.56377 128.0
    0.00826 92.45488 114.78871 121.0
    0.00775 92.50011 119.65852 129.0
    0.00840 92.54582 128.07224 119.0
    0.00813 92.59203 141.76279 123.0
    0.00667 92.63873 162.99124 150.0
    0.00529 92.68592 193.17342 189.0
    0.00459 92.73361 230.43744 218.0
    0.00400 92.78175 266.43948 250.0
    0.00366 92.83037 288.82550 273.0
    0.00357 92.87944 288.51193 280.0
    0.00380 92.92900 263.63681 263.0
    0.00483 92.97902 226.00235 207.0
    0.00575 93.02946 190.52129 174.0
    0.00610 93.08034 164.04054 164.0
    0.00629 93.13166 147.23756 159.0
    0.00714 93.18343 138.42792 140.0
    0.00775 93.23563 135.23909 129.0
    0.00746 93.28820 134.24429 134.0
    0.00769 93.34121 132.36571 130.0
    0.00794 93.39460 129.31497 126.0
    0.00877 93.44841 126.93481 114.0
    0.00901 93.50260 126.70573 111.0
    0.00781 93.55717 128.78564 128.0
    0.00709 93.61211 131.97408 141.0
    0.00758 93.66739 133.60165 132.0
    0.00870 93.72305 131.30693 115.0
    0.00862 93.77908 125.87447 116.0
    0.00862 93.83540 119.82861 116.0
    0.00855 93.89206 114.74105 117.0
    0.00820 93.94906 111.06962 122.0
    0.00833 94.00637 108.76239 120.0
    0.00935 94.06400 107.62007 107.0
    0.00935 94.12189 107.47280 107.0
    0.00926 94.18008 108.26997 108.0
    0.00893 94.23852 110.09203 112.0
    0.00840 94.29727 113.09610 119.0
    0.00855 94.35625 117.39044 117.0
    0.00826 94.41548 122.79030 121.0
    0.00775 94.47492 128.38672 129.0
    0.00769 94.53459 132.38527 130.0
    0.00781 94.59452 133.47182 128.0
    0.00752 94.65463 131.94920 133.0
    0.00787 94.71490 128.67256 127.0
    0.00820 94.77536 124.14065 122.0
    0.00820 94.83600 119.26434 122.0
    0.00870 94.89682 115.01492 115.0
    0.00885 94.95776 111.83648 113.0
    0.00794 95.01885 109.73843 126.0
    0.00813 95.08006 108.63030 123.0
    0.00917 95.14137 108.27471 109.0
    0.00909 95.20280 108.66540 110.0
    0.00926 95.26431 109.89195 108.0
    0.00935 95.32590 112.25159 107.0
    0.00917 95.38755 116.29150 109.0
    0.00862 95.44926 122.76035 116.0
    0.00820 95.51101 132.40460 122.0
    0.00658 95.57281 145.51498 152.0
    0.00562 95.63458 161.01335 178.0
    0.00559 95.69635 174.91081 179.0
    0.00617 95.75815 180.93600 162.0
    0.00599 95.81991 177.62131 167.0
    0.00575 95.88167 170.66711 174.0
    0.00685 95.94333 164.91113 146.0
    0.00599 96.00494 160.31131 167.0
    0.00671 96.06647 153.94157 149.0
    0.00690 96.12795 144.62393 145.0
    0.00746 96.18931 134.41296 134.0
    0.00820 96.25056 125.44745 122.0
    0.00763 96.31167 118.47588 131.0
    0.00800 96.37262 113.42274 125.0
    0.00962 96.43347 109.92104 104.0
    0.01020 96.49414 107.55206 98.0
    0.01099 96.55463 105.94829 91.0
    0.01075 96.61489 104.83685 93.0
    0.01250 96.67498 104.04047 80.0
    0.01064 96.73486 103.45224 94.0
    0.00926 96.79449 103.01017 108.0
    0.00820 96.85386 102.79022 122.0
    0.00990 96.91300 102.54443 101.0
    0.01042 96.97186 102.42344 96.0
    0.01000 97.03043 102.30552 100.0
    0.01075 97.08872 102.23786 93.0
    0.01020 97.14668 102.21559 98.0
    0.01031 97.20431 102.23675 97.0
    0.01020 97.26161 102.30284 98.0
    0.00971 97.31857 102.42033 103.0
    0.00962 97.37518 102.60232 104.0
    0.01176 97.43138 102.86902 85.0
    0.00952 97.48721 103.24580 105.0
    0.01099 97.54263 103.75506 91.0
    0.00855 97.59765 104.40091 117.0
    0.00877 97.65224 105.13572 114.0
    0.00935 97.70640 105.80898 107.0
    0.00909 97.76007 106.19775 110.0
    0.00952 97.81329 106.11342 105.0
    0.00980 97.86607 106.01883 102.0
    0.00917 97.91835 105.99247 109.0
    0.01064 97.97012 106.13583 94.0
    0.00885 98.02138 106.48043 113.0
    0.00877 98.07212 107.03281 114.0
    0.00971 98.12234 107.80682 103.0
    0.00962 98.17200 108.80971 104.0
    0.00855 98.22111 110.10149 117.0
    0.00847 98.26965 111.78673 118.0
    0.00917 98.31763 114.05051 109.0
    0.00847 98.36501 117.19947 118.0
    0.00826 98.41180 121.69459 121.0
    0.00719 98.45798 128.17531 139.0
    0.00719 98.50353 137.30785 139.0
    0.00629 98.54846 149.72153 159.0
    0.00559 98.59278 165.52333 179.0
    0.00532 98.63645 183.44968 188.0
    0.00452 98.67944 199.63454 221.0
    0.00483 98.72176 208.06749 207.0
    0.00481 98.76344 205.40559 208.0
    0.00457 98.80442 195.29549 219.0
    0.00467 98.84473 185.45702 214.0
    0.00521 98.88432 182.12868 192.0
    0.00526 98.92323 187.50052 190.0
    0.00498 98.96140 198.15987 201.0
    0.00513 98.99889 204.04907 195.0
    0.00549 99.03565 195.85739 182.0
    0.00543 99.07168 179.62544 184.0
    0.00526 99.10693 166.23892 190.0
    0.00559 99.14146 160.95241 179.0
    0.00546 99.17528 164.90034 183.0
    0.00524 99.20833 177.54504 191.0
    0.00493 99.24059 198.06961 203.0
    0.00400 99.27213 225.25223 250.0
    0.003425 99.30286 255.51158 292.0
    0.003268 99.33286 280.11078 306.0
    0.003268 99.36208 286.74438 306.0
    0.00352 99.39051 270.86862 284.0
    0.00415 99.41817 241.40088 241.0
    0.00478 99.44504 210.01125 209.0
    0.00543 99.47115 182.99199 184.0
    0.00637 99.49647 162.10020 157.0
    0.00704 99.52099 146.96887 142.0
    0.00775 99.54471 136.45691 129.0
    0.00741 99.56765 129.30435 135.0
    0.00685 99.58982 124.40479 146.0
    0.00730 99.61119 121.01379 137.0
    0.00758 99.63176 118.51670 132.0
    0.00813 99.65157 116.74054 123.0
    0.00877 99.67056 115.42693 114.0
    0.00926 99.68880 114.46594 108.0
    0.00935 99.70624 113.79162 107.0
    0.01020 99.72289 113.36578 98.0
    0.01020 99.73878 113.16083 98.0
    0.00917 99.75388 113.16978 109.0
    0.00943 99.76822 113.39078 106.0
    0.00800 99.78179 113.85274 125.0
    0.00741 99.79460 114.58547 135.0
    0.00820 99.80666 115.65347 122.0
    0.00855 99.81796 117.20182 117.0
    0.00847 99.82851 119.37102 118.0
    0.00775 99.83836 122.52444 129.0
    0.00826 99.84743 127.25532 121.0
    0.00833 99.85580 134.37109 120.0
    0.00699 99.86343 144.90207 143.0
    0.00658 99.87038 159.93866 152.0
    0.00568 99.87661 180.07312 176.0
    0.00469 99.88215 204.39537 213.0
    0.00433 99.88700 228.70709 231.0
    0.00408 99.89117 245.16937 245.0
    0.00441 99.89469 247.60056 227.0
    0.00431 99.89754 236.21365 232.0
    0.00481 99.89976 215.66237 208.0
    0.00513 99.90134 192.86574 195.0
    0.00556 99.90231 173.44769 180.0
    0.00621 99.90266 159.77034 161.0
    0.00658 99.90240 152.13429 152.0
    0.00730 99.90157 150.07516 137.0
    0.00606 99.90018 152.98891 165.0
    0.00606 99.89820 160.27484 165.0
    0.00599 99.89569 171.06595 167.0
    0.00556 99.89265 183.53374 180.0
    0.00585 99.88911 194.19432 171.0
    0.00493 99.88507 198.63208 203.0
    0.00521 99.88054 195.16475 192.0
    0.00595 99.87553 187.48834 168.0
    0.00613 99.87006 181.41765 163.0
    0.00508 99.86417 181.15819 197.0
    0.00549 99.85786 188.80299 182.0
    0.00546 99.85116 203.92931 183.0
    0.00463 99.84406 223.08548 216.0
    0.00392 99.83661 237.24510 255.0
    0.00388 99.82880 235.22157 258.0
    0.00441 99.82067 216.17963 227.0
    0.00541 99.81222 190.34444 185.0
    0.00526 99.80349 166.44800 190.0
    0.00709 99.79449 147.78308 141.0
    0.00676 99.78522 134.59875 148.0
    0.00763 99.77573 125.85054 131.0
    0.00746 99.76604 120.19764 134.0
    0.00840 99.75615 116.48899 119.0
    0.00769 99.74610 113.88309 130.0
    0.00800 99.73590 112.01817 125.0
    0.00833 99.72556 110.58400 120.0
    0.00909 99.71514 109.44225 110.0
    0.01000 99.70463 108.51262 100.0
    0.01111 99.69404 107.76896 90.0
    0.01064 99.68344 107.12842 94.0
    0.01031 99.67281 106.58904 97.0
    0.01042 99.66221 106.13198 96.0
    0.01064 99.65160 105.74267 94.0
    0.00826 99.64107 105.41028 121.0
    0.00763 99.63062 105.16690 131.0
    0.00877 99.62027 104.92515 114.0
    0.00926 99.61004 104.71985 108.0
    0.00971 99.59997 104.54693 103.0
    0.01064 99.59006 104.40336 94.0
    0.01220 99.58035 104.28687 82.0
    0.01020 99.57087 104.19585 98.0
    0.01020 99.56162 104.12919 98.0
    0.01020 99.55265 104.10323 98.0
    0.00971 99.54398 104.08492 103.0
    0.01031 99.53562 104.09150 97.0
    0.00926 99.52760 104.12439 108.0
    0.00926 99.51995 104.18587 108.0
    0.00909 99.51270 104.27920 110.0
    0.00847 99.50583 104.40897 118.0
    0.00935 99.49944 104.58146 107.0
    0.01163 99.49350 104.80585 86.0
    0.01031 99.48804 105.09568 97.0
    0.01010 99.48310 105.47059 99.0
    0.01031 99.47868 105.96720 97.0
    0.00943 99.47485 106.63888 106.0
    0.00990 99.47157 107.57178 101.0
    0.00901 99.46893 108.89202 111.0
    0.00901 99.46690 110.76366 111.0
    0.00952 99.46554 113.37652 105.0
    0.00901 99.46484 116.89857 111.0
    0.00820 99.46486 121.39887 122.0
    0.00787 99.46559 126.67154 127.0
    0.00800 99.46707 131.90404 125.0
    0.00800 99.46933 135.46455 125.0
    0.00763 99.47237 135.69191 131.0
    0.00758 99.47621 132.62222 132.0
    0.00794 99.48092 127.90928 126.0
    0.00800 99.48646 123.21085 125.0
    0.00847 99.49287 119.33955 118.0
    0.00877 99.50019 116.52198 114.0
    0.00909 99.50843 114.71408 110.0
    0.00885 99.51760 113.78809 113.0
    0.00870 99.52773 113.63443 115.0
    0.00917 99.53884 114.24484 109.0
    0.00794 99.55094 115.81670 126.0
    0.00763 99.56405 118.87378 131.0
    0.00741 99.57821 124.31380 135.0
    0.00685 99.59340 133.18352 146.0
    0.00680 99.60965 146.07101 147.0
    0.00629 99.62701 162.00874 159.0
    0.00568 99.64543 176.85391 176.0
    0.00610 99.66499 183.11887 164.0
    0.00585 99.68567 177.88037 171.0
    0.00599 99.70749 167.91037 167.0
    0.00617 99.73047 160.79898 162.0
    0.00641 99.75462 160.47382 156.0
    0.00645 99.77996 168.70627 155.0
    0.00568 99.80649 186.06633 176.0
    0.00483 99.83424 211.89101 207.0
    0.00452 99.86320 242.79765 221.0
    0.00370 99.89336 270.06610 270.0
    0.00356 99.92480 279.87106 281.0
    0.00372 99.95747 265.29361 269.0
    0.00407 99.99140 235.69275 246.0
    0.00469 100.02658 204.23978 213.0
    0.00500 100.06303 177.90800 200.0
    0.00585 100.10078 158.38083 171.0
    0.00559 100.13979 145.34094 179.0
    0.00690 100.18008 137.14331 145.0
    0.00794 100.22168 132.44446 126.0
    0.00826 100.26455 130.25735 121.0
    0.00699 100.30872 130.05045 143.0
    0.00800 100.35420 131.73602 125.0
    0.00730 100.40098 135.70386 137.0
    0.00746 100.44906 142.89786 134.0
    0.00629 100.49841 154.77121 159.0
    0.00595 100.54908 172.77077 168.0
    0.00505 100.60104 197.26945 198.0
    0.00450 100.65430 225.94966 222.0
    0.00391 100.70882 250.99802 256.0
    0.00376 100.76465 259.42987 266.0
    0.00377 100.82175 245.00522 265.0
    0.00450 100.88013 216.90324 222.0
    0.00476 100.93976 187.45830 210.0
    0.00658 101.00065 162.98198 152.0
    0.00671 101.06276 145.06635 149.0
    0.00735 101.12616 132.88779 136.0
    0.00629 101.19073 125.09487 159.0
    0.00758 101.25656 120.12444 132.0
    0.00820 101.32356 116.88731 122.0
    0.01020 101.39174 114.67048 98.0
    0.00862 101.46114 113.05444 116.0
    0.00926 101.53165 111.83099 108.0
    0.00870 101.60336 110.88164 115.0
    0.00826 101.67614 110.13831 121.0
    0.00926 101.75005 109.55737 108.0
    0.01111 101.82506 109.11015 90.0
    0.00980 101.90112 108.77834 102.0
    0.00877 101.97826 108.54942 114.0
    0.00893 102.05640 108.41486 112.0
    0.00820 102.13554 108.36604 122.0
    0.00917 102.21571 108.38883 109.0
    0.00769 102.29681 108.50018 130.0
    0.00893 102.37886 108.55830 112.0
    0.00980 102.46178 108.55249 102.0
    0.00893 102.54560 108.46877 112.0
    0.00840 102.63032 108.34746 119.0
    0.00917 102.71582 108.24113 109.0
    0.01099 102.80218 108.21111 91.0
    0.01163 102.88924 108.21285 86.0
    0.01163 102.97709 108.27776 86.0
    0.01000 103.06564 108.40537 100.0
    0.01010 103.15488 108.59535 99.0
    0.00926 103.24476 108.84968 108.0
    0.00885 103.33526 109.17416 113.0
    0.00862 103.42631 109.58080 116.0
    0.00833 103.51796 110.09201 120.0
    0.00885 103.61007 110.74657 113.0
    0.00901 103.70271 111.63689 111.0
    0.00862 103.79572 112.84695 116.0
    0.00877 103.88915 114.54172 114.0
    0.00833 103.98300 116.98064 120.0
    0.00800 104.07711 120.44405 125.0
    0.00699 104.17158 125.18942 143.0
    0.00676 104.26622 131.30966 148.0
    0.00725 104.36111 138.48985 138.0
    0.00730 104.45617 145.53419 137.0
    0.00685 104.55134 150.05284 146.0
    0.00699 104.64661 149.79506 143.0
    0.00758 104.74193 145.13213 132.0
    0.00813 104.83723 138.59685 123.0
    0.00877 104.93253 132.33730 114.0
    0.00794 105.02769 127.31116 126.0
    0.00758 105.12280 123.60957 132.0
    0.00806 105.21767 121.33139 124.0
    0.00806 105.31237 120.11356 124.0
    0.00847 105.40679 119.71092 118.0
    0.00855 105.50093 119.94007 117.0
    0.00800 105.59472 120.70232 125.0
    0.00820 105.68813 121.98928 122.0
    0.00826 105.78107 123.89435 121.0
    0.00746 105.87358 126.65316 134.0
    0.00758 105.96552 130.73279 132.0
    0.00781 106.05695 136.99789 128.0
    0.00704 106.14771 146.86320 142.0
    0.00641 106.23782 162.29941 156.0
    0.00549 106.32728 185.36476 182.0
    0.00429 106.41594 217.01646 233.0
    0.00351 106.50386 255.18871 285.0
    0.003356 106.59090 291.50912 298.0
    0.003165 106.67709 310.11111 316.0
    0.003460 106.76235 300.15033 289.0
    0.00365 106.84664 270.36322 274.0
    0.00405 106.92994 237.11351 247.0
    0.00446 107.01218 210.89116 224.0
    0.00474 107.09332 195.46371 211.0
    0.00469 107.17336 190.36061 213.0
    0.00474 107.25217 192.28114 211.0
    0.00556 107.32983 195.26634 180.0
    0.00513 107.40617 192.62309 195.0
    0.00510 107.48124 183.18355 196.0
    0.00610 107.55501 171.60445 164.0
    0.00709 107.62735 161.84520 141.0
    0.00633 107.69834 154.96523 158.0
    0.00610 107.76782 150.05151 164.0
    0.00680 107.83586 145.54115 147.0
    0.00654 107.90237 140.69949 153.0
    0.00719 107.96732 135.87904 139.0
    0.00763 108.03069 131.62531 131.0
    0.00735 108.09244 128.20117 136.0
    0.00840 108.15253 125.62849 119.0
    0.00826 108.21096 123.82500 121.0
    0.00758 108.26765 122.67931 132.0
    0.00833 108.32262 122.08778 120.0
    0.00943 108.37582 121.98472 106.0
    0.00943 108.42721 122.35420 106.0
    0.00952 108.47680 123.23393 105.0
    0.00800 108.52454 124.70332 125.0
    0.00752 108.57042 126.86465 133.0
    0.00746 108.61441 129.80200 134.0
    0.00758 108.65649 133.52112 132.0
    0.00725 108.69666 137.89368 138.0
    0.00649 108.73487 142.16074 154.0
    0.00617 108.77113 145.27219 162.0
    0.00685 108.80543 146.18826 146.0
    0.00746 108.83772 144.93484 134.0
    0.00840 108.86804 142.59778 119.0
    0.00575 108.89632 140.31157 174.0
    0.00741 108.92262 138.68391 135.0
    0.00758 108.94688 137.90742 132.0
    0.00752 108.96913 138.04681 133.0
    0.00629 108.98932 139.32333 159.0
    0.00746 109.00750 142.26064 134.0
    0.00680 109.02364 147.63504 147.0
    0.00671 109.03777 156.33932 149.0
    0.00625 109.04984 169.22807 160.0
    0.00581 109.05992 186.80704 172.0
    0.00481 109.06797 208.59314 208.0
    0.00474 109.07401 231.98326 211.0
    0.00360 109.07806 250.94957 278.0
    0.00351 109.08013 258.16824 285.0
    0.00370 109.08022 251.50276 270.0
    0.00429 109.07838 235.67784 233.0
    0.00441 109.07458 217.08891 227.0
    0.00478 109.06889 200.16571 209.0
    0.00515 109.06129 186.96123 194.0
    0.00493 109.05182 178.26872 203.0
    0.00549 109.04051 174.36217 182.0
    0.00518 109.02739 175.01543 193.0
    0.00505 109.01247 179.44284 198.0
    0.00441 108.99580 186.31897 227.0
    0.00469 108.97741 194.04781 213.0
    0.00478 108.95733 200.94800 209.0
    0.00481 108.93559 205.19072 208.0
    0.00476 108.91225 205.74255 210.0
    0.00469 108.88734 203.17700 213.0
    0.00472 108.86086 197.95627 212.0
    0.00493 108.83294 189.53999 203.0
    0.00538 108.80355 178.20552 186.0
    0.00588 108.77278 165.86401 170.0
    0.00595 108.74066 154.47179 168.0
    0.00685 108.70725 144.98198 146.0
    0.00662 108.67261 137.54025 151.0
    0.00735 108.63676 131.90271 136.0
    0.00781 108.59979 127.71954 128.0
    0.00794 108.56178 124.63506 126.0
    0.00870 108.52271 122.34509 115.0
    0.00901 108.48273 120.53983 111.0
    0.00909 108.44182 119.20019 110.0
    0.00952 108.40010 118.13611 105.0
    0.00909 108.35765 117.27261 110.0
    0.00909 108.31448 116.57712 110.0
    0.01075 108.27071 115.99267 93.0
    0.01087 108.22635 115.51928 92.0
    0.01000 108.18153 115.16376 100.0
    0.00943 108.13629 114.92757 106.0
    0.00943 108.09072 114.84319 106.0
    0.00971 108.04488 114.89199 103.0
    0.00877 107.99886 115.20075 114.0
    0.00862 107.95271 115.61435 116.0
    0.00893 107.90655 116.00370 112.0
    0.00877 107.86040 116.09010 114.0
    0.00917 107.81440 115.74651 109.0
    0.00990 107.76858 115.05774 101.0
    0.01031 107.72306 114.39591 97.0
    0.00926 107.67790 113.80492 108.0
    0.00893 107.63316 113.38324 112.0
    0.00862 107.58896 113.12014 116.0
    0.00877 107.54535 112.98262 114.0
    0.00800 107.50245 112.96114 125.0
    0.00806 107.46032 112.98421 124.0
    0.00943 107.41901 113.06257 106.0
    0.00901 107.37866 113.19196 111.0
    0.00917 107.33932 113.37404 109.0
    0.00943 107.30107 113.61382 106.0
    0.00990 107.26402 113.92005 101.0
    0.00840 107.22820 114.30493 119.0
    0.00870 107.19375 114.78540 115.0
    0.00971 107.16068 115.38628 103.0
    0.00926 107.12915 116.14365 108.0
    0.00971 107.09917 117.11381 103.0
    0.00775 107.07085 118.38681 129.0
    0.00855 107.04427 120.10657 117.0
    0.00763 107.01950 122.51275 131.0
    0.00680 106.99660 125.99632 147.0
    0.00667 106.97566 131.18503 150.0
    0.00730 106.95674 138.98621 137.0
    0.00671 106.93993 150.43910 149.0
    0.00568 106.92527 166.23914 176.0
    0.00541 106.91284 185.73795 185.0
    0.00543 106.90270 205.65524 184.0
    0.00505 106.89492 219.18877 198.0
    0.00513 106.88956 219.26079 195.0
    0.00505 106.88667 207.05919 198.0
    0.00508 106.88631 191.27989 197.0
    0.00500 106.88852 179.17865 200.0
    0.00513 106.89339 174.27687 195.0
    0.00503 106.90094 177.61937 199.0
    0.00543 106.91119 188.62195 184.0
    0.00476 106.92422 205.13336 210.0
    0.00376 106.94007 222.67836 266.0
    0.00402 106.95878 234.26315 249.0
    0.00402 106.98035 234.08917 249.0
    0.00433 107.00484 222.08597 231.0
    0.00463 107.03227 202.90601 216.0
    0.00515 107.06265 182.29376 194.0
    0.00606 107.09602 164.16122 165.0
    0.00735 107.13237 150.00009 136.0
    0.00633 107.17175 139.74864 158.0
    0.00671 107.21413 132.71158 149.0
    0.00685 107.25953 128.03458 146.0
    0.00763 107.30798 124.96991 131.0
    0.00709 107.35943 122.96595 141.0
    0.00735 107.41388 121.65720 136.0
    0.00820 107.47134 120.86810 122.0
    0.00926 107.53177 120.39574 108.0
    0.00847 107.59520 120.22080 118.0
    0.00909 107.66152 120.32410 110.0
    0.00709 107.73079 120.71391 141.0
    0.00769 107.80290 121.43620 130.0
    0.00730 107.87784 122.58086 137.0
    0.00709 107.95560 124.31114 141.0
    0.00794 108.03608 126.83104 126.0
    0.00787 108.11930 130.46527 127.0
    0.00730 108.20509 135.59128 137.0
    0.00658 108.29350 142.60817 152.0
    0.00629 108.38439 151.88289 159.0
    0.00541 108.47771 163.37730 185.0
    0.00562 108.57341 176.59346 178.0
    0.00476 108.67138 189.75955 210.0
    0.00493 108.77151 199.46120 203.0
    0.00469 108.87382 201.82159 213.0
    0.00508 108.97803 195.70493 197.0
    0.00541 109.08427 183.91283 185.0
    0.00575 109.19221 170.43489 174.0
    0.00613 109.30189 157.91756 163.0
    0.00800 109.41315 147.46600 125.0
    0.00787 109.52588 139.18431 127.0
    0.00714 109.63995 133.07092 140.0
    0.00769 109.75524 128.64478 130.0
    0.00820 109.87159 125.49903 122.0
    0.00794 109.98896 123.27412 126.0
    0.00769 110.10707 121.69004 130.0
    0.00870 110.22594 120.60390 115.0
    0.00820 110.34527 119.76460 122.0
    0.00800 110.46497 119.14549 125.0
    0.00833 110.58498 118.69527 120.0
    0.00885 110.70500 118.38544 113.0
    0.00862 110.82500 118.20329 116.0
    0.00833 110.94473 118.14816 120.0
    0.00840 111.06406 118.22540 119.0
    0.00833 111.18282 118.46188 120.0
    0.00833 111.30086 118.79897 120.0
    0.00820 111.41799 119.21751 122.0
    0.00862 111.53405 119.62961 116.0
    0.00901 111.64884 119.96041 111.0
    0.00909 111.76228 120.27510 110.0
    0.00917 111.87407 120.75385 109.0
    0.00826 111.98417 121.57427 121.0
    0.00806 112.09225 122.87661 124.0
    0.00962 112.19824 124.76505 104.0
    0.00962 112.30201 127.28539 104.0
    0.00813 112.40326 130.36310 123.0
    0.00847 112.50195 133.69002 118.0
    0.00862 112.59779 136.57085 116.0
    0.00820 112.69070 138.07549 122.0
    0.00806 112.78049 137.72057 124.0
    0.00833 112.86700 135.88721 120.0
    0.00763 112.95005 133.33810 131.0
    0.00833 113.02953 130.72040 120.0
    0.00840 113.10519 128.43710 119.0
    0.00826 113.17704 126.66927 121.0
    0.00870 113.24480 125.44267 115.0
    0.00813 113.30842 124.69968 123.0
    0.00699 113.36769 124.35916 143.0
    0.00763 113.42256 124.34637 131.0
    0.00813 113.47289 124.60794 123.0
    0.00909 113.51856 125.11565 110.0
    0.00862 113.55947 125.86768 116.0
    0.00746 113.59553 126.88852 134.0
    0.00719 113.62663 128.22345 139.0
    0.00680 113.65275 130.00928 147.0
    0.00680 113.67377 132.30632 147.0
    0.00649 113.68967 135.37848 154.0
    0.00649 113.70037 139.44424 154.0
    0.00633 113.70585 144.79665 158.0
    0.00654 113.70612 151.76285 153.0
    0.00671 113.70112 160.62923 149.0
    0.00578 113.69089 171.57262 173.0
    0.00538 113.67541 184.49574 186.0
    0.00526 113.65475 198.70293 190.0
    0.00435 113.62891 212.58730 230.0
    0.00412 113.59798 223.81358 243.0
    0.00457 113.56203 230.54587 219.0
    0.00448 113.52113 232.81544 223.0
    0.00448 113.47541 232.35947 223.0
    0.00422 113.42499 230.60951 237.0
    0.00472 113.36999 226.91531 212.0
    0.00435 113.31058 219.18373 230.0
    0.00474 113.24691 206.77205 211.0
    0.00500 113.17921 191.72131 200.0
    0.00588 113.10763 176.85971 170.0
    0.00617 113.03249 164.00652 162.0
    0.00568 112.95393 153.79698 176.0
    0.00714 112.87231 146.10118 140.0
    0.00709 112.78786 140.56339 141.0
    0.00671 112.70090 136.73947 149.0
    0.00617 112.61175 134.20143 162.0
    0.00725 112.52075 132.65588 138.0
    0.00769 112.42829 131.92831 130.0
    0.00787 112.33472 131.96599 127.0
    0.00676 112.24042 132.82458 148.0
    0.00741 112.14590 134.63922 135.0
    0.00735 112.05148 137.58890 136.0
    0.00719 111.95773 141.83035 139.0
    0.00641 111.86506 147.39943 156.0
    0.00606 111.77396 154.03403 165.0
    0.00581 111.68499 161.02284 172.0
    0.00629 111.59861 167.49232 159.0
    0.00552 111.51544 172.93826 181.0
    0.00541 111.43604 176.94040 185.0
    0.00538 111.36086 178.38548 186.0
    0.00556 111.29068 176.04829 180.0
    0.00559 111.22591 170.09607 179.0
    0.00556 111.16734 162.21429 180.0
    0.00585 111.11546 154.24751 171.0
    0.00671 111.07095 147.32520 149.0
    0.00725 111.03444 141.91359 138.0
    0.00662 111.00658 138.05577 151.0
    0.00667 110.98801 135.81850 150.0
    0.00694 110.97940 135.07785 144.0
    0.00741 110.98138 135.79482 135.0
    0.00709 110.99461 137.96968 141.0
    0.00719 111.01970 141.59439 139.0
    0.00680 111.05729 146.53741 147.0
    0.00694 111.10800 152.51930 144.0
    0.00645 111.17250 159.29373 155.0
    0.00641 111.25124 166.66867 156.0
    0.00538 111.34499 173.86064 186.0
    0.00592 111.45406 178.68829 169.0
    0.00671 111.57913 178.38287 149.0
    0.00649 111.72066 172.31946 154.0
    0.00694 111.87909 162.88356 144.0
    0.00694 112.05480 153.02594 144.0
    0.00645 112.24816 144.35181 155.0
    0.00680 112.45952 137.50104 147.0
    0.00775 112.68907 132.47276 129.0
    0.00794 112.93703 129.00116 126.0
    0.00893 113.20352 126.72369 112.0
    0.00893 113.48861 125.30039 112.0
    0.00813 113.79204 124.45950 123.0
    0.00758 114.11423 124.01433 132.0
    0.00781 114.45425 123.84886 128.0
    0.00787 114.81254 123.89832 127.0
    0.00781 115.18784 124.12981 128.0
    0.00800 115.58022 124.53214 125.0
    0.00826 115.98878 125.10645 121.0
    0.00855 116.41267 125.86197 117.0
    0.00741 116.85097 126.78557 135.0
    0.00714 117.30249 127.94783 140.0
    0.00870 117.76592 129.33235 115.0
    0.00901 118.23982 130.93919 111.0
    0.00769 118.72246 132.76015 130.0
    0.00730 119.21194 134.83664 137.0
    0.00714 119.70621 137.34752 140.0
    0.00685 120.20255 140.62225 146.0
    0.00654 120.69932 145.04852 153.0
    0.00658 121.19247 150.97240 152.0
    0.00680 121.68005 158.62344 147.0
    0.00625 122.15746 168.05356 160.0
    0.00538 122.62186 178.85362 186.0
    0.00493 123.06889 189.71651 203.0
    0.00469 123.49418 198.13739 213.0
    0.00448 123.89293 201.16350 223.0
    0.00472 124.26002 197.61719 212.0
    0.00552 124.58991 189.28288 181.0
    0.00578 124.87662 179.15598 173.0
    0.00578 125.11372 169.45836 173.0
    0.00565 125.29434 161.22932 177.0
    0.00617 125.41113 154.76639 162.0
    0.00694 125.45618 149.98190 144.0
    0.00741 125.42106 146.62984 135.0
    0.00658 125.29690 144.42706 152.0
    0.00658 125.07377 143.12059 152.0
    0.00685 124.74202 142.54298 146.0
    0.00730 124.29031 142.63454 137.0
    0.00775 123.70722 143.46422 129.0
    0.00680 122.98056 145.23444 147.0
    0.00662 122.09726 148.27922 151.0
    0.00637 121.04362 153.02196 157.0
    0.00654 119.80499 159.90607 153.0
    0.00581 118.36597 169.26117 172.0
    0.00575 116.71021 181.06589 174.0
    . . . 188.0
_pd_calc_method     "Rietveld Refinement"
_pd_proc_info_data_reduction     ?
_pd_proc_info_datetime     2015-04-21T15:23:13
_pd_proc_info_excluded_regions
;
;
_pd_proc_ls_background_function
;   GSAS Background function number 1 with 36 terms.
 Shifted Chebyshev function of 1st kind
      1:    567.648     2:   -857.136     3:    662.653     4:   -377.264
      5:    131.512     6:    59.5938     7:   -169.995     8:    206.701
      9:   -185.404    10:    133.783    11:   -68.7256    12:    6.71856
     13:    43.4515    14:   -72.2732    15:    82.7653    16:   -73.3661
     17:    50.0183    18:   -22.8495    19:   -2.57480    20:    20.6662
     21:   -29.1651    22:    28.9267    23:   -24.2542    24:    14.4066
     25:   -5.32227    26:   -4.03875    27:    10.7050    28:   -13.4416
     29:    11.1646    30:   -9.08855    31:    2.53787    32:  -0.292410
     33:   -1.46976    34:   0.544854    35:   -1.31862    36:   0.893355
;
_pd_proc_ls_peak_cutoff     0.00100
_pd_proc_ls_pref_orient_corr
;   March-Dollase
 AXIS  1 Ratio=   0.97385  h= 1.000  k= 0.000  l= 0.000
 Prefered orientation correction range: Min=   0.96103, Max=   1.08275
;
_pd_proc_ls_prof_R_factor     0.0405
_pd_proc_ls_prof_wR_factor     0.0600
_pd_proc_ls_prof_wR_expected     0.0452
_pd_proc_ls_profile_function
;
CW Profile function number 3 with  19 terms
Pseudovoigt profile coefficients as parameterized in
P. Thompson, D.E. Cox & J.B. Hastings (1987). J. Appl.
Cryst.,20,79-83.
Asymmetry correction of L.W. Finger, D.E. Cox & A. P. Jephcoat (1994).
J. Appl. Cryst.,27,892-900.
#1(GU)   =    0.000 #2(GV)   =    0.000 #3(GW)   =    0.000
#4(GP)   =    4.256 #5(LX)   =    1.263 #6(LY)   =    7.277
#7(S/L)  =   0.0005 #8(H/L)  =   0.0005
#9(trns) =    -1.26 #10(shft)=   1.5725
#11(stec)=     4.60 #12(ptec)=     1.24 #13(sfec)=     0.00
#14(L11) =   -0.018 #15(L22) =   -0.022 #16(L33) =   -0.202
#17(L12) =    0.017 #18(L13) =    0.017 #19(L23) =    0.000
Peak tails are ignored  where the intensity is below 0.0010 times the peak
  Aniso. broadening axis   0.0   0.0   1.0
;
_pd_proc_ls_special_details
;
;
_pd_proc_number_of_points     4423
_pd_spec_mount_mode     reflection
_pd_spec_mounting     'packed powder'
_pd_spec_shape     flat_sheet
_pd_spec_size_axial     20
_pd_spec_size_equat     20
_pd_spec_size_thick     0
loop_
    _atom_site_type_symbol
    _atom_site_label
    _atom_site_fract_x
    _atom_site_fract_y
    _atom_site_fract_z
    _atom_site_U_iso_or_equiv
    _atom_site_thermal_displace_type
    _atom_site_occupancy
    _atom_site_symmetry_multiplicity
    Ba Ba1 0.125 0.125 0.125 0.0139(2) Uiso 1.0 8
    Cl Cl1 0.125 0.42875(18) 0.125 0.0160(7) Uiso 1.0 16
    O O1 0.0471(3) 0.3533(3) 0.1575(5) 0.0162(11) Uiso 1.0 32
    O O2 0.1412(3) 0.5016(4) 0.2807(4) 0.0170(12) Uiso 1.0 32
_geom_special_details     ?
loop_
    _geom_bond_atom_site_label_1
    _geom_bond_atom_site_label_2
    _geom_bond_site_symmetry_1
    _geom_bond_site_symmetry_2
    _geom_bond_distance
    _geom_bond_publ_flag
    Ba1 O1 . 1_555 2.901(4) y
    Ba1 O1 . 8_545 2.939(4) y
    Ba1 O1 . 10_544 2.939(4) ?
    Ba1 O1 . 11_554 2.939(4) ?
    Ba1 O1 . 13_555 2.939(4) ?
    Ba1 O1 . 14_555 2.901(4) y
    Ba1 O1 . 20_555 2.901(4) ?
    Ba1 O1 . 23_555 2.901(4) ?
    Ba1 O2 . 6_555 2.903(4) y
    Ba1 O2 . 9_544 2.903(4) ?
    Ba1 O2 . 28_554 2.903(4) ?
    Ba1 O2 . 31_545 2.903(4) ?
    Cl1 O1 . 1_555 1.441(4) y
    Cl1 O1 . 23_555 1.441(4) n
    Cl1 O2 . 1_555 1.437(4) y
    Cl1 O2 . 23_555 1.437(4) n
loop_
    _geom_angle_atom_site_label_1
    _geom_angle_atom_site_label_2
    _geom_angle_atom_site_label_3
    _geom_angle_site_symmetry_1
    _geom_angle_site_symmetry_2
    _geom_angle_site_symmetry_3
    _geom_angle
    _geom_angle_publ_flag
    O1 Ba1 O1 1_555 . 8_545 110.93(10) n
    O1 Ba1 O1 1_555 . 10_544 78.56(7) n
    O1 Ba1 O1 1_555 . 11_554 106.64(7) n
    O1 Ba1 O1 1_555 . 13_555 63.56(12) n
    O1 Ba1 O1 1_555 . 14_555 134.82(15) n
    O1 Ba1 O1 1_555 . 20_555 170.64(14) n
    O1 Ba1 O1 1_555 . 23_555 46.25(15) n
    O1 Ba1 O2 1_555 . 6_555 60.21(10) n
    O1 Ba1 O2 1_555 . 9_544 123.92(10) n
    O1 Ba1 O2 1_555 . 28_554 65.35(10) n
    O1 Ba1 O2 1_555 . 31_545 110.84(10) n
    O1 Ba1 O1 8_545 . 10_544 170.09(14) n
    O1 Ba1 O1 8_545 . 11_554 66.21(14) n
    O1 Ba1 O1 8_545 . 13_555 114.73(14) n
    O1 Ba1 O2 8_545 . 6_555 60.66(10) n
    O1 Ba1 O2 8_545 . 9_544 110.87(10) n
    O1 Ba1 O2 8_545 . 28_554 125.15(10) n
    O1 Ba1 O2 8_545 . 31_545 63.76(10) n
    O1 Ba1 O1 20_555 . 23_555 134.82(15) n
    O2 Ba1 O2 6_567 . 9_544 170.85(15) n
    O2 Ba1 O2 6_555 . 28_554 120.42(15) n
    O2 Ba1 O2 6_555 . 31_545 60.43(15) n
    O1 Cl1 O1 1_555 . 23_555 104.5(3) n
    O1 Cl1 O2 1_555 . 1_555 110.96(19) n
    O1 Cl1 O2 1_555 . 23_555 111.6(2) n
    O2 Cl1 O2 1_555 . 23_555 107.3(3) n
    Ba1 O1 Ba1 1_555 . 2_555 116.44(12) n
    Ba1 O1 Cl1 1_555 . 1_555 104.6(2) n
    Ba1 O1 Cl1 2_555 . 1_555 133.1(2) n
    Ba1 O2 Cl1 6_555 . 1_555 164.5(2) n
