# Supplementary material for: Crystal structure of barium perchlorate anhydrate, Ba(ClO4)2, from laboratory X-ray powder data
Source: Acta Crystallogr E Crystallogr Commun. 2015 May 9;71(Pt 6):588–91. doi: 10.1107/S2056989015008828 (PMC4459332; doi:10.1107/S2056989015008828)
Supplement: Supplementary file 2 [file e-71-00588-Isup2.rtv]

data_I

_publcif_datablock.id '{cde5413a-7111-437f-b9b5-aa4097408042}'

_pd_block_id
  2015-04-21T15:23|B5|SungChul_Lim|PANalytical

_audit_creation_method  "from EXP file using GSAS2CIF"
_audit_creation_date                   2015-04-21T15:23
_audit_update_record
;
2015-04-21T15:23  Initial CIF as created by GSAS2CIF

2015-04-21 # Formatted by publCIF
;

#=============================================================================
# this information describes the project, paper etc. for the CIF             #
# Acta Cryst. Section C papers and editorial correspondence is generated     #
# from the information in this section                                       #
#                                                                            #
#   (from)   CIF submission form for Rietveld refinements (Acta Cryst. C)    #
#                                                 Version 14 December 1998   #
#=============================================================================
# 1. SUBMISSION DETAILS

_publ_contact_author_name            
'Seung-Tae Hong'   # Name of author for correspondence
_publ_contact_author_address             # Address of author for correspondence
;
Daegu Gyeongbuk Institue of Science & Technology (DGIST)
Daegu 711-873, South Korea
;

_publ_contact_author_email           'st.hong@dgist.ac.kr'
_publ_contact_author_fax             '82-53-785-6409'
_publ_contact_author_phone           '82-53-785-6415'


#---- raw/calc data loop -----
_pd_meas_2theta_range_min              14.9918
_pd_meas_2theta_range_max              129.96381
_pd_meas_2theta_range_inc              0.026
_pd_proc_2theta_range_min              14.9918
_pd_proc_2theta_range_max              129.96381
_pd_proc_2theta_range_inc              0.026

loop_
      _pd_meas_counts_total
      _pd_proc_ls_weight
      _pd_proc_intensity_bkg_calc
      _pd_calc_intensity_total
  2059.0     0.000486    2031.74194   2046.78674
  2089.0     0.000479    2027.52161   2043.96497
  2039.0     0.000490    2024.01160   2042.05774
  2018.0     0.000496    2021.16577   2041.06042
  2059.0     0.000486    2018.93884   2040.98120
  1993.0     0.000502    2017.28857   2041.84534
  1980.0     0.000505    2016.17456   2043.70068
  2001.0     0.000500    2015.55835   2046.62585
  2055.0     0.000487    2015.40344   2050.74023
  2042.0     0.000490    2015.67542   2056.22363
  2076.0     0.000482    2016.34180   2063.34106
  2039.0     0.000490    2017.37146   2072.48560
  2082.0     0.000480    2018.73535   2084.25244
  2066.0     0.000484    2020.40588   2099.55444
  2140.0     0.000467    2022.35754   2119.84668
  2104.0     0.000475    2024.56592   2147.52686
  2227.0     0.000449    2027.00781   2186.75195
  2255.0     0.000443    2029.66248   2245.21899
  2452.0     0.000408    2032.50891   2338.48999
  2688.0     0.000372    2035.52991   2509.27173
  3559.0     0.0002810   2038.70703   2985.80688
  5205.0     0.0001921   2042.02417   4854.96094
  9336.0     0.0001071   2045.46692   9678.92676
  12557.0    0.0000796   2049.02100   13298.39453
  8559.0     0.0001168   2052.67358   8877.30664
  4388.0     0.0002279   2056.41333   4452.28271
  2956.0     0.0003383   2060.22876   2898.22900
  2501.0     0.000400    2064.11108   2506.02393
  2287.0     0.000437    2068.05029   2358.43726
  2164.0     0.000462    2072.03906   2278.27441
  2152.0     0.000465    2076.07007   2229.80737
  2161.0     0.000463    2080.13599   2199.01099
  2183.0     0.000458    2084.23193   2178.82129
  2102.0     0.000476    2088.35229   2165.37207
  2160.0     0.000463    2092.49316   2156.40088
  2229.0     0.000449    2096.65039   2150.51953
  2164.0     0.000462    2100.82031   2146.83716
  2148.0     0.000466    2105.00073   2144.76025
  2167.0     0.000461    2109.18945   2143.88403
  2159.0     0.000463    2113.38501   2143.92212
  2131.0     0.000469    2117.58569   2144.66895
  2109.0     0.000474    2121.79077   2145.97388
  2099.0     0.000476    2126.00000   2147.72437
  2158.0     0.000463    2130.21289   2149.83496
  2162.0     0.000463    2134.42993   2152.24023
  2133.0     0.000469    2138.65210   2154.89014
  2180.0     0.000459    2142.87891   2157.74414
  2191.0     0.000456    2147.11279   2160.77173
  2172.0     0.000460    2151.35474   2163.94849
  2181.0     0.000459    2155.60620   2167.25464
  2139.0     0.000468    2159.86890   2170.67456
  2106.0     0.000475    2164.14478   2164.14478
  2155.0     0.000464    2168.43555   2168.43555
  2146.0     0.000466    2172.74365   2172.74365
  2139.0     0.000468    2177.07178   2177.07178
  2217.0     0.000451    2181.42188   2181.42188
  2203.0     0.000454    2185.79590   2185.79590
  2151.0     0.000465    2190.19727   2190.19727
  2149.0     0.000465    2194.62793   2194.62793
  2172.0     0.000460    2199.09131   2199.09131
  2221.0     0.000450    2203.58911   2203.58911
  2216.0     0.000451    2208.12427   2208.12427
  2238.0     0.000447    2212.69995   2212.69995
  2267.0     0.000441    2217.31738   2217.31738
  2240.0     0.000446    2221.98047   2221.98047
  2243.0     0.000446    2226.69141   2226.69141
  2226.0     0.000449    2231.45190   2231.45190
  2209.0     0.000453    2236.26563   2236.26563
  2231.0     0.000448    2241.13403   2241.13403
  2263.0     0.000442    2246.05981   2246.05981
  2265.0     0.000442    2251.04492   2251.04492
  2260.0     0.000442    2256.09106   2256.09106
  2223.0     0.000450    2261.20117   2261.20117
  2238.0     0.000447    2266.37598   2266.37598
  2317.0     0.000432    2271.61865   2271.61865
  2276.0     0.000439    2276.92993   2276.92993
  2261.0     0.000442    2282.31152   2282.31152
  2241.0     0.000446    2287.76489   2287.76489
  2287.0     0.000437    2293.29126   2293.29126
  2295.0     0.000436    2298.89233   2298.89233
  2282.0     0.000438    2304.56860   2304.56860
  2252.0     0.000444    2310.32080   2310.32080
  2316.0     0.000432    2316.15039   2316.15039
  2327.0     0.000430    2322.05664   2322.05664
  2354.0     0.000425    2328.04224   2328.04224
  2356.0     0.000424    2334.10596   2334.10596
  2439.0     0.000410    2340.24829   2340.24829
  2393.0     0.000418    2346.46973   2346.46973
  2433.0     0.000411    2352.76953   2352.76953
  2397.0     0.000417    2359.14795   2359.14795
  2347.0     0.000426    2365.60498   2365.60498
  2397.0     0.000417    2372.13843   2372.13843
  2401.0     0.000416    2378.75000   2378.75000
  2395.0     0.000418    2385.43750   2385.43750
  2404.0     0.000416    2392.20068   2392.20068
  2416.0     0.000414    2399.03833   2399.03833
  2475.0     0.000404    2405.94849   2405.94849
  2387.0     0.000419    2412.93115   2412.93115
  2418.0     0.000414    2419.98389   2419.98389
  2488.0     0.000402    2427.10571   2427.10571
  2459.0     0.000407    2434.29468   2434.29468
  2511.0     0.000398    2441.54810   2441.54810
  2415.0     0.000414    2448.86597   2448.86597
  2474.0     0.000404    2456.24463   2456.24463
  2534.0     0.000395    2463.68311   2463.68311
  2506.0     0.000399    2471.17871   2471.17871
  2434.0     0.000411    2478.72827   2478.72827
  2534.0     0.000395    2486.33032   2486.33032
  2446.0     0.000409    2493.98071   2493.98071
  2492.0     0.000401    2501.67920   2501.67920
  2515.0     0.000398    2509.42188   2509.42188
  2608.0     0.000383    2517.20508   2517.20508
  2480.0     0.000403    2525.02710   2525.02710
  2547.0     0.000393    2532.88379   2532.88379
  2540.0     0.000394    2540.77295   2540.77295
  2455.0     0.000407    2548.69116   2548.69116
  2520.0     0.000397    2556.63428   2556.63428
  2604.0     0.000384    2564.60059   2564.60059
  2564.0     0.000390    2572.58447   2572.58447
  2519.0     0.000397    2580.58472   2580.58472
  2619.0     0.000382    2588.59741   2588.59741
  2574.0     0.000389    2596.61743   2596.61743
  2611.0     0.000383    2604.64307   2604.64307
  2681.0     0.000373    2612.66895   2612.66895
  2593.0     0.000386    2620.69312   2620.69312
  2666.0     0.000375    2628.71069   2628.71069
  2717.0     0.000368    2636.71729   2636.71729
  2671.0     0.000374    2644.71094   2644.71094
  2662.0     0.000376    2652.68604   2652.68604
  2605.0     0.000384    2660.64038   2660.64038
  2663.0     0.000376    2668.56909   2668.56909
  2641.0     0.000379    2676.46802   2676.46802
  2673.0     0.000374    2684.33423   2684.33423
  2695.0     0.000371    2692.16284   2692.16284
  2707.0     0.000369    2699.95068   2699.95068
  2740.0     0.000365    2707.69360   2707.69360
  2672.0     0.000374    2715.38647   2715.38647
  2621.0     0.000382    2723.02783   2723.02783
  2693.0     0.000371    2730.61157   2730.61157
  2717.0     0.000368    2738.13550   2738.13550
  2724.0     0.000367    2745.59497   2745.59497
  2680.0     0.000373    2752.98560   2752.98560
  2658.0     0.000376    2760.30444   2760.30444
  2753.0     0.000363    2767.54712   2767.54712
  2739.0     0.000365    2774.71045   2774.71045
  2704.0     0.000370    2781.79028   2781.79028
  2737.0     0.000365    2788.78174   2788.78174
  2786.0     0.000359    2795.68359   2795.68359
  2829.0     0.000353    2802.49023   2802.49023
  2791.0     0.000358    2809.19922   2809.19922
  2783.0     0.000359    2815.80664   2815.80664
  2786.0     0.000359    2822.30835   2822.30835
  2786.0     0.000359    2828.70190   2828.70190
  2821.0     0.000354    2834.98242   2834.98242
  2833.0     0.000353    2841.14819   2841.14819
  2824.0     0.000354    2847.19531   2847.19531
  2806.0     0.000356    2853.11987   2854.57495
  2840.0     0.000352    2858.91992   2860.52539
  2902.0     0.0003446   2864.59082   2866.37085
  2900.0     0.0003448   2870.13086   2872.11572
  2862.0     0.0003494   2875.53638   2877.76367
  2901.0     0.0003447   2880.80420   2883.32080
  2894.0     0.0003455   2885.93213   2888.79834
  2887.0     0.0003464   2890.91602   2894.20972
  2894.0     0.0003455   2895.75513   2899.57959
  2879.0     0.0003473   2900.44556   2904.93945
  2916.0     0.0003429   2904.98413   2910.33887
  2913.0     0.0003433   2909.36987   2915.85742
  2925.0     0.0003419   2913.59888   2921.61768
  2946.0     0.0003394   2917.66992   2927.82861
  2952.0     0.0003388   2921.58032   2934.85327
  2986.0     0.0003349   2925.32690   2943.37256
  3009.0     0.0003323   2928.90869   2954.79297
  3024.0     0.0003307   2932.32349   2973.12744
  3114.0     0.0003211   2935.56885   3023.34692
  3265.0     0.0003063   2938.64355   3237.14771
  3630.0     0.0002755   2941.54443   3781.09814
  3754.0     0.0002664   2944.27124   4058.62329
  3421.0     0.0002923   2946.82129   3521.62134
  3135.0     0.0003190   2949.19360   3121.34668
  3050.0     0.0003279   2951.38672   3010.61426
  2929.0     0.0003414   2953.39844   2986.34155
  3041.0     0.0003288   2955.22827   2977.21948
  2969.0     0.0003368   2956.87451   2972.59888
  2895.0     0.0003454   2958.33618   2970.11670
  3006.0     0.0003327   2959.61206   2968.75708
  2960.0     0.0003378   2960.70117   2968.00171
  2984.0     0.0003351   2961.60278   2967.56299
  3036.0     0.0003294   2962.31567   2967.27222
  2979.0     0.0003357   2962.83936   2967.02539
  2992.0     0.0003342   2963.17334   2966.75488
  2919.0     0.0003426   2963.31665   2966.41553
  3049.0     0.0003280   2963.26880   2965.97632
  3029.0     0.0003301   2963.02954   2965.41528
  3044.0     0.0003285   2962.59863   2964.71655
  2954.0     0.0003385   2961.97510   2963.86792
  2975.0     0.0003361   2961.15967   2962.86133
  3088.0     0.0003238   2960.15161   2961.68970
  2942.0     0.0003399   2958.95117   2958.95117
  3019.0     0.0003312   2957.55835   2957.55835
  2899.0     0.0003449   2955.97290   2955.97290
  2753.0     0.000363    2954.19604   2954.19604
  2982.0     0.0003353   2952.22656   2952.22656
  2979.0     0.0003357   2950.06592   2950.06592
  3012.0     0.0003320   2947.71387   2947.71387
  3067.0     0.0003261   2945.17139   2945.17139
  3033.0     0.0003297   2942.43872   2942.43872
  3044.0     0.0003285   2939.51685   2939.51685
  2877.0     0.0003476   2936.40625   2936.40625
  2899.0     0.0003449   2933.10742   2933.10742
  2919.0     0.0003426   2929.62134   2929.62134
  2937.0     0.0003405   2925.94922   2925.94922
  2914.0     0.0003432   2922.09180   2922.09180
  3024.0     0.0003307   2918.04980   2918.04980
  3029.0     0.0003301   2913.82446   2913.82446
  3024.0     0.0003307   2909.41797   2909.41797
  2917.0     0.0003428   2904.82983   2904.82983
  2921.0     0.0003423   2900.06250   2900.06250
  3002.0     0.0003331   2895.11646   2895.11646
  2923.0     0.0003421   2889.99341   2889.99341
  2856.0     0.0003501   2884.69556   2884.69556
  2860.0     0.0003497   2879.22339   2879.22339
  2816.0     0.000355    2873.57910   2873.57910
  2866.0     0.0003489   2867.76367   2867.76367
  2844.0     0.000352    2861.77930   2861.77930
  2772.0     0.000361    2855.62793   2855.62793
  2790.0     0.000358    2849.31030   2849.31030
  2872.0     0.0003482   2842.82935   2842.82935
  2888.0     0.0003463   2836.18530   2836.18530
  2826.0     0.000354    2829.38135   2829.38135
  2803.0     0.000357    2822.41968   2822.41968
  2815.0     0.000355    2815.30103   2815.30103
  2816.0     0.000355    2808.02930   2808.02930
  2865.0     0.0003490   2800.60400   2800.60400
  2849.0     0.000351    2793.02856   2793.02856
  2780.0     0.000360    2785.30542   2785.30542
  2758.0     0.000363    2777.43604   2777.43604
  2825.0     0.000354    2769.42358   2769.42358
  2824.0     0.000354    2761.26880   2761.26880
  2738.0     0.000365    2752.97510   2752.97510
  2729.0     0.000366    2744.54419   2744.54419
  2800.0     0.000357    2735.97852   2735.97852
  2766.0     0.000362    2727.28149   2727.28149
  2724.0     0.000367    2718.45337   2718.45337
  2730.0     0.000366    2709.49756   2709.49756
  2720.0     0.000368    2700.41675   2700.41675
  2722.0     0.000367    2691.21289   2691.21289
  2704.0     0.000370    2681.88916   2681.88916
  2699.0     0.000371    2672.44678   2672.44678
  2720.0     0.000368    2662.88843   2662.88843
  2652.0     0.000377    2653.21899   2653.21899
  2608.0     0.000383    2643.43750   2643.43750
  2645.0     0.000378    2633.54858   2633.54858
  2669.0     0.000375    2623.55371   2623.55371
  2629.0     0.000380    2613.45557   2613.45557
  2602.0     0.000384    2603.25830   2603.25830
  2569.0     0.000389    2592.96216   2592.96216
  2548.0     0.000392    2582.57129   2582.57129
  2576.0     0.000388    2572.08740   2572.08740
  2486.0     0.000402    2561.51318   2561.51318
  2467.0     0.000405    2550.85303   2550.85303
  2511.0     0.000398    2540.10645   2540.10645
  2521.0     0.000397    2529.27783   2529.27783
  2544.0     0.000393    2518.36914   2518.36914
  2561.0     0.000390    2507.38306   2507.38306
  2530.0     0.000395    2496.32324   2496.32324
  2512.0     0.000398    2485.19067   2485.19067
  2534.0     0.000395    2473.98926   2473.98926
  2451.0     0.000408    2462.72046   2462.72046
  2395.0     0.000418    2451.38696   2451.38696
  2450.0     0.000408    2439.99341   2439.99341
  2467.0     0.000405    2428.53931   2428.53931
  2422.0     0.000413    2417.02905   2417.02905
  2437.0     0.000410    2405.46362   2405.46362
  2402.0     0.000416    2393.84692   2393.84692
  2394.0     0.000418    2382.18213   2382.18213
  2410.0     0.000415    2370.46948   2370.46948
  2371.0     0.000422    2358.71484   2358.71484
  2326.0     0.000430    2346.91675   2346.91675
  2236.0     0.000447    2335.07910   2335.07910
  2277.0     0.000439    2323.20581   2323.20581
  2269.0     0.000441    2311.29712   2311.29712
  2311.0     0.000433    2299.35767   2299.35767
  2295.0     0.000436    2287.38770   2287.38770
  2235.0     0.000447    2275.39063   2275.39063
  2232.0     0.000448    2263.36963   2263.36963
  2248.0     0.000445    2251.32544   2251.32544
  2204.0     0.000454    2239.26270   2239.26270
  2163.0     0.000462    2227.18042   2227.18042
  2192.0     0.000456    2215.08252   2215.08252
  2209.0     0.000453    2202.97168   2202.97168
  2211.0     0.000452    2190.84937   2190.84937
  2173.0     0.000460    2178.71924   2178.71924
  2170.0     0.000461    2166.58154   2166.58154
  2182.0     0.000458    2154.43872   2154.43872
  2083.0     0.000480    2142.29565   2142.29565
  2073.0     0.000482    2130.15015   2130.15015
  2092.0     0.000478    2118.00757   2118.00757
  2134.0     0.000469    2105.86768   2105.86768
  2050.0     0.000488    2093.73389   2093.73389
  1999.0     0.000500    2081.60840   2081.60840
  1981.0     0.000505    2069.49219   2073.31519
  2058.0     0.000486    2057.38843   2061.50537
  1999.0     0.000500    2045.29773   2049.74365
  2075.0     0.000482    2033.22241   2038.03833
  1987.0     0.000503    2021.16602   2026.40015
  1981.0     0.000505    2009.12744   2014.83655
  1996.0     0.000501    1997.11047   2003.36230
  2004.0     0.000499    1985.11548   1991.99109
  1940.0     0.000515    1973.14514   1980.74255
  2014.0     0.000497    1961.20178   1969.64063
  1961.0     0.000510    1949.28540   1958.71350
  1910.0     0.000524    1937.40076   1948.00220
  1943.0     0.000515    1925.54529   1937.55310
  2003.0     0.000499    1913.72266   1927.43555
  1850.0     0.000541    1901.93530   1917.74231
  1926.0     0.000519    1890.18298   1908.60120
  1854.0     0.000539    1878.46863   1900.19910
  1815.0     0.000551    1866.79248   1892.81067
  1859.0     0.000538    1855.15649   1886.85852
  1902.0     0.000526    1843.56311   1883.01685
  1839.0     0.000544    1832.01160   1882.41272
  1892.0     0.000529    1820.50659   1887.04626
  1872.0     0.000534    1809.04504   1900.73633
  1905.0     0.000525    1797.63086   1932.27014
  2120.0     0.000472    1786.26575   2016.51660
  2340.0     0.000427    1774.94897   2327.98584
  3177.0     0.0003148   1763.68347   3303.65649
  4714.0     0.0002121   1752.46912   4824.55518
  4443.0     0.0002251   1741.30762   4676.90674
  3035.0     0.0003295   1730.20093   3122.93237
  2212.0     0.000452    1719.14832   2214.98071
  1927.0     0.000519    1708.15320   1922.69958
  1791.0     0.000558    1697.21362   1825.86731
  1677.0     0.000596    1686.33179   1774.72339
  1686.0     0.000593    1675.50977   1739.99109
  1716.0     0.000583    1664.74683   1713.77893
  1705.0     0.000587    1654.04504   1692.54590
  1730.0     0.000578    1643.40430   1674.41650
  1691.0     0.000591    1632.82556   1658.32910
  1677.0     0.000596    1622.31177   1643.64880
  1644.0     0.000608    1611.86011   1629.97034
  1634.0     0.000612    1601.47388   1617.03577
  1618.0     0.000618    1591.15210   1604.66650
  1587.0     0.000630    1580.89612   1592.74109
  1634.0     0.000612    1570.70728   1581.17358
  1652.0     0.000605    1560.58496   1569.89954
  1570.0     0.000637    1550.53101   1558.87378
  1510.0     0.000662    1540.54480   1548.05994
  1492.0     0.000670    1530.62720   1537.43188
  1488.0     0.000672    1520.78027   1526.97070
  1495.0     0.000669    1511.00183   1516.65735
  1479.0     0.000676    1501.29431   1506.48132
  1457.0     0.000686    1491.65637   1496.43079
  1472.0     0.000679    1482.08960   1486.49866
  1479.0     0.000676    1472.59436   1476.67834
  1468.0     0.000681    1463.17053   1463.17053
  1428.0     0.000700    1453.81995   1453.81995
  1419.0     0.000705    1444.54004   1444.54004
  1494.0     0.000669    1435.33276   1455.09326
  1447.0     0.000691    1426.19897   1447.99817
  1404.0     0.000712    1417.13708   1441.30737
  1476.0     0.000678    1408.14917   1435.09863
  1466.0     0.000682    1399.23376   1429.47021
  1420.0     0.000704    1390.39185   1424.55420
  1387.0     0.000721    1381.62378   1420.52710
  1426.0     0.000701    1372.92883   1417.63086
  1427.0     0.000701    1364.30884   1416.20483
  1427.0     0.000701    1355.76111   1416.73242
  1402.0     0.000713    1347.28711   1419.92908
  1415.0     0.000707    1338.88770   1426.88110
  1446.0     0.000692    1330.56116   1439.30725
  1394.0     0.000717    1322.30872   1460.04395
  1444.0     0.000693    1314.12939   1494.05566
  1482.0     0.000675    1306.02368   1550.61292
  1663.0     0.000601    1297.99243   1648.71948
  2036.0     0.000491    1290.03320   1840.98889
  3050.0     0.0003279   1282.14771   2473.16699
  5966.0     0.0001676   1274.33472   5674.79102
  14062.0    0.0000711   1266.59448   14678.51172
  22220.0    0.0000450   1258.92761   19623.47852
  10864.0    0.0000920   1251.33264   10523.59863
  3739.0     0.0002675   1243.81006   3793.84961
  2141.0     0.000467    1236.35901   2056.25684
  1759.0     0.000569    1228.97961   1682.01965
  1512.0     0.000661    1221.67285   1523.54089
  1357.0     0.000737    1214.43604   1429.89526
  1383.0     0.000723    1207.27051   1368.49451
  1282.0     0.000780    1200.17505   1325.21985
  1293.0     0.000773    1193.14978   1292.90173
  1297.0     0.000771    1186.19495   1267.59155
  1222.0     0.000818    1179.30884   1246.97009
  1253.0     0.000798    1172.49243   1229.61438
  1244.0     0.000804    1165.74426   1214.60425
  1213.0     0.000824    1159.06421   1201.32947
  1189.0     0.000841    1152.45325   1189.37231
  1175.0     0.000851    1145.90869   1178.43323
  1209.0     0.000827    1139.43188   1168.30151
  1131.0     0.000884    1133.02087   1158.81775
  1140.0     0.000877    1126.67615   1149.86536
  1164.0     0.000859    1120.39758   1141.35522
  1159.0     0.000863    1114.18384   1114.18384
  1154.0     0.000867    1108.03564   1108.03564
  1132.0     0.000883    1101.95093   1101.95093
  1065.0     0.000939    1095.92981   1095.92981
  1152.0     0.000868    1089.97229   1089.97229
  1138.0     0.000879    1084.07727   1084.07727
  1152.0     0.000868    1078.24487   1078.24487
  1163.0     0.000860    1072.47351   1072.47351
  1064.0     0.000940    1066.76343   1066.76343
  1074.0     0.000931    1061.11414   1061.11414
  1139.0     0.000878    1055.52466   1055.52466
  1090.0     0.000917    1049.99536   1049.99536
  1086.0     0.000921    1044.52417   1044.52417
  1101.0     0.000908    1039.11145   1039.11145
  1125.0     0.000889    1033.75659   1033.75659
  1107.0     0.000903    1028.45874   1028.45874
  1074.0     0.000931    1023.21796   1023.21796
  1076.0     0.000929    1018.03271   1018.03271
  1092.0     0.000916    1012.90295   1012.90295
  1044.0     0.000958    1007.82867   1007.82867
  1067.0     0.000937    1002.80792   1021.40442
  1108.0     0.000903    997.84113    1017.86627
  979.0      0.001021    992.92706    1014.55206
  1024.0     0.000977    988.06543    1011.48975
  1050.0     0.000952    983.25586    1008.71326
  1024.0     0.000977    978.49719    1006.26422
  979.0      0.001021    973.78967    1004.19482
  1032.0     0.000969    969.13159    1002.56921
  1014.0     0.000986    964.52301    1001.46967
  1032.0     0.000969    959.96375    1001.00073
  986.0      0.001014    955.45203    1001.29724
  989.0      0.001011    950.98810    1002.53607
  1026.0     0.000975    946.57074    1004.95343
  1014.0     0.000986    942.19971    1008.86786
  1046.0     0.000956    937.87488    1014.71814
  1025.0     0.000976    933.59454    1023.12421
  1015.0     0.000985    929.35956    1034.97888
  1049.0     0.000953    925.16742    1051.61182
  1106.0     0.000904    921.01880    1075.06372
  1139.0     0.000878    916.91309    1108.59155
  1091.0     0.000917    912.84912    1157.66272
  1171.0     0.000854    908.82666    1231.94592
  1325.0     0.000755    904.84485    1349.95154
  1598.0     0.000626    900.90332    1565.65576
  2160.0     0.000463    897.00171    2025.59216
  3832.0     0.0002610   893.13873    3601.15894
  8404.0     0.0001190   889.31470    8490.55859
  15235.0    0.0000656   885.52808    16164.83301
  14764.0    0.0000677   881.77863    15588.04102
  7809.0     0.0001281   878.06598    7863.00439
  3340.0     0.0002994   874.38928    3348.65283
  1946.0     0.000514    870.74823    1941.83240
  1446.0     0.000692    867.14197    1516.77441
  1198.0     0.000835    863.57007    1317.81885
  1105.0     0.000905    860.03223    1199.30530
  1055.0     0.000948    856.52740    1122.49976
  1013.0     0.000987    853.05566    1070.08618
  1002.0     0.000998    849.61554    1032.94092
  970.0      0.001031    846.20709    1005.94000
  922.0      0.001085    842.82965    986.05615
  934.0      0.001071    839.48260    971.44531
  968.0      0.001033    836.16595    960.98621
  915.0      0.001093    832.87811    954.01886
  892.0      0.001121    829.61938    950.22272
  893.0      0.001120    826.38965    949.55060
  933.0      0.001072    823.18713    952.22089
  951.0      0.001052    820.01233    958.75970
  938.0      0.001066    816.86426    970.10345
  900.0      0.001111    813.74243    987.79547
  909.0      0.001100    810.64655    1014.35919
  954.0      0.001048    807.57599    1054.02502
  1003.0     0.000997    804.53064    1114.14795
  1117.0     0.000895    801.50940    1208.35376
  1278.0     0.000782    798.51202    1364.56506
  1649.0     0.000606    795.53894    1665.46179
  2802.0     0.000357    792.58813    2521.40356
  5816.0     0.0001719   789.66034    5663.32764
  12509.0    0.0000799   786.75446    12935.53906
  18292.0    0.0000547   783.87030    17909.38086
  11776.0    0.0000849   781.00757    11436.85352
  4492.0     0.0002226   778.16559    4812.75000
  2201.0     0.000454    775.34442    2256.95801
  1514.0     0.000661    772.54291    1549.06750
  1162.0     0.000861    769.76105    1279.33020
  1053.0     0.000950    766.99878    1129.73376
  937.0      0.001067    764.25494    1035.14209
  919.0      0.001088    761.52972    971.25922
  882.0      0.001134    758.82251    925.86511
  832.0      0.001202    756.13300    892.24609
  872.0      0.001147    753.46082    866.46924
  852.0      0.001174    750.80566    846.10742
  799.0      0.001252    748.16736    829.60864
  783.0      0.001277    745.54504    815.93475
  764.0      0.001309    742.93860    804.37744
  765.0      0.001307    740.34814    794.43805
  798.0      0.001253    737.77252    785.75439
  777.0      0.001287    735.21210    778.06372
  776.0      0.001289    732.66614    771.25775
  754.0      0.001326    730.13452    765.01025
  733.0      0.001364    727.61719    759.29175
  786.0      0.001272    725.11328    754.01044
  752.0      0.001330    722.62299    749.09589
  720.0      0.001389    720.14563    744.48999
  688.0      0.001453    717.68121    740.14728
  720.0      0.001389    715.22968    736.03058
  747.0      0.001339    712.79016    732.10828
  771.0      0.001297    710.36279    728.35571
  738.0      0.001355    707.94720    724.75146
  684.0      0.001462    705.54315    721.27795
  688.0      0.001453    703.15088    717.92114
  726.0      0.001377    700.76923    714.66742
  730.0      0.001370    698.39880    711.50732
  733.0      0.001364    696.03882    708.43127
  746.0      0.001340    693.68903    693.99872
  710.0      0.001408    691.34991    691.69507
  754.0      0.001326    689.02057    689.40759
  710.0      0.001408    686.70111    687.13818
  689.0      0.001451    684.39117    684.88861
  650.0      0.001538    682.09076    682.66193
  685.0      0.001460    679.79993    680.46246
  685.0      0.001460    677.51782    678.29541
  708.0      0.001412    675.24487    676.17017
  703.0      0.001422    672.98041    674.09955
  706.0      0.001416    670.72461    672.10510
  733.0      0.001364    668.47729    670.22144
  673.0      0.001486    666.23822    668.50909
  640.0      0.001563    664.00751    667.08002
  701.0      0.001427    661.78448    666.16437
  674.0      0.001484    659.56946    666.45624
  682.0      0.001466    657.36212    671.76923
  719.0      0.001391    655.16241    697.82220
  795.0      0.001258    652.97046    761.06519
  848.0      0.001179    650.78552    797.95325
  774.0      0.001292    648.60797    734.95764
  690.0      0.001449    646.43762    677.23877
  685.0      0.001460    644.27423    655.38611
  696.0      0.001437    642.11816    648.05334
  697.0      0.001435    639.96869    643.89337
  676.0      0.001479    637.82593    640.62708
  634.0      0.001577    635.69000    637.78583
  639.0      0.001565    633.56061    635.18561
  628.0      0.001592    631.43799    632.73389
  629.0      0.001590    629.32166    630.37866
  636.0      0.001572    627.21179    628.09009
  627.0      0.001595    625.10852    625.84979
  613.0      0.001631    623.01129    623.64514
  657.0      0.001522    620.92023    621.46832
  656.0      0.001524    618.83545    619.31409
  614.0      0.001629    616.75677    617.17834
  601.0      0.001664    614.68439    615.05847
  607.0      0.001647    612.61786    612.95209
  628.0      0.001592    610.55737    610.85773
  629.0      0.001590    608.50287    608.77429
  625.0      0.001600    606.45428    606.70074
  656.0      0.001524    604.41187    604.63666
  633.0      0.001580    602.37512    602.58093
  580.0      0.001724    600.34430    600.53351
  594.0      0.001684    598.31927    598.49377
  615.0      0.001626    596.30011    596.46155
  599.0      0.001669    594.28699    594.43677
  607.0      0.001647    592.27948    592.41882
  619.0      0.001616    590.27802    590.40796
  581.0      0.001721    588.28217    588.40369
  585.0      0.001709    586.29205    586.40588
  582.0      0.001718    584.30780    584.41467
  572.0      0.001748    582.32928    582.42981
  588.0      0.001701    580.35669    580.45142
  602.0      0.001661    578.38971    578.38971
  593.0      0.001686    576.42871    576.42871
  562.0      0.001779    574.47363    574.47363
  574.0      0.001742    572.52429    572.52429
  574.0      0.001742    570.58099    572.80402
  564.0      0.001773    568.64331    571.04199
  577.0      0.001733    566.71161    569.30756
  557.0      0.001795    564.78571    567.60431
  551.0      0.001815    562.86572    565.93683
  577.0      0.001733    560.95197    564.31110
  569.0      0.001757    559.04376    562.73334
  548.0      0.001825    557.14178    561.21301
  570.0      0.001754    555.24591    559.76111
  589.0      0.001698    553.35596    558.39185
  575.0      0.001739    551.47235    557.12421
  559.0      0.001789    549.59454    555.98248
  533.0      0.001876    547.72296    555.00043
  574.0      0.001742    545.85754    554.22339
  591.0      0.001692    543.99829    553.71558
  578.0      0.001730    542.14545    553.56854
  562.0      0.001779    540.29871    553.91742
  564.0      0.001773    538.45819    554.96820
  568.0      0.001761    536.62445    557.04651
  576.0      0.001736    534.79645    560.69128
  543.0      0.001842    532.97546    566.84540
  573.0      0.001745    531.16052    577.27429
  590.0      0.001695    529.35217    595.64099
  577.0      0.001733    527.55035    633.14258
  799.0      0.001252    525.75513    761.83466
  1208.0     0.000828    523.96667    1327.78345
  2395.0     0.000418    522.18463    2681.83179
  3285.0     0.0003044   520.40930    3259.65625
  1720.0     0.000581    518.64099    1917.77136
  889.0      0.001125    516.87909    941.03241
  702.0      0.001425    515.12408    662.09790
  606.0      0.001650    513.37598    595.23120
  514.0      0.001946    511.63461    566.50452
  530.0      0.001887    509.90027    549.29700
  558.0      0.001792    508.17288    537.80560
  550.0      0.001818    506.45267    529.55096
  534.0      0.001873    504.73926    523.26019
  558.0      0.001792    503.03302    518.22992
  519.0      0.001927    501.33401    514.04608
  501.0      0.001996    499.64197    510.45157
  492.0      0.002033    497.95721    507.28207
  494.0      0.002024    496.27957    504.42719
  543.0      0.001842    494.60925    501.81201
  517.0      0.001934    492.94641    499.38397
  508.0      0.001969    491.29062    497.10495
  495.0      0.002020    489.64261    494.94882
  470.0      0.002128    488.00159    492.89536
  483.0      0.002070    486.36813    490.93161
  474.0      0.002110    484.74234    489.04883
  475.0      0.002105    483.12387    487.24185
  514.0      0.001946    481.51294    492.68481
  536.0      0.001866    479.90961    491.45993
  533.0      0.001876    478.31387    490.36392
  496.0      0.002016    476.72601    489.42108
  471.0      0.002123    475.14560    486.52908
  496.0      0.002016    473.57297    486.18393
  524.0      0.001908    472.00797    486.19363
  513.0      0.001949    470.45047    486.76944
  504.0      0.001984    468.90115    488.38605
  516.0      0.001938    467.35938    492.81586
  535.0      0.001869    465.82553    508.03018
  588.0      0.001701    464.29944    553.18512
  654.0      0.001529    462.78125    627.37506
  654.0      0.001529    461.27112    636.62396
  618.0      0.001618    459.76862    563.82300
  530.0      0.001887    458.27429    512.85052
  502.0      0.001992    456.78769    494.85144
  500.0      0.002000    455.30905    490.23776
  469.0      0.002132    453.83844    489.44690
  475.0      0.002105    452.37573    490.36084
  490.0      0.002041    450.92108    492.59967
  458.0      0.002183    449.47433    496.16681
  471.0      0.002123    448.03571    501.26224
  510.0      0.001961    446.60519    508.26981
  516.0      0.001938    445.18256    517.80927
  501.0      0.001996    443.76810    530.84338
  490.0      0.002041    442.36154    548.89990
  515.0      0.001942    440.96304    574.47009
  560.0      0.001786    439.57263    611.81531
  597.0      0.001675    438.19019    668.70715
  703.0      0.001422    436.81607    761.15161
  938.0      0.001066    435.44977    937.72632
  1414.0     0.000707    434.09149    1412.92004
  2702.0     0.000370    432.74130    2864.24854
  5592.0     0.0001788   431.39917    5951.97266
  7680.0     0.0001302   430.06522    8424.05762
  5797.0     0.0001725   428.73914    6085.48682
  2721.0     0.000368    427.42099    2945.13306
  1428.0     0.000700    426.11115    1435.68701
  937.0      0.001067    424.80911    936.90704
  730.0      0.001370    423.51505    752.17010
  618.0      0.001618    422.22900    655.07281
  556.0      0.001799    420.95090    594.45789
  531.0      0.001883    419.68094    553.77649
  474.0      0.002110    418.41873    525.06122
  470.0      0.002128    417.16461    503.95358
  483.0      0.002070    415.91821    487.89774
  473.0      0.002114    414.67953    475.32718
  467.0      0.002141    413.44888    465.10242
  454.0      0.002203    412.22610    456.83093
  441.0      0.002268    411.01120    449.91406
  423.0      0.002364    409.80402    444.02921
  417.0      0.002398    408.60452    438.94580
  423.0      0.002364    407.41296    434.49481
  433.0      0.002309    406.22894    430.54855
  429.0      0.002331    405.05261    427.01151
  441.0      0.002268    403.88394    423.80923
  435.0      0.002299    402.72284    420.88409
  399.0      0.002506    401.56958    418.19095
  419.0      0.002387    400.42361    415.69260
  441.0      0.002268    399.28513    413.36026
  404.0      0.002475    398.15424    411.17001
  424.0      0.002358    397.03070    409.10226
  441.0      0.002268    395.91483    407.14130
  398.0      0.002513    394.80609    405.27307
  385.0      0.002597    393.70490    403.48694
  378.0      0.002646    392.61081    401.77292
  394.0      0.002538    391.52393    400.12317
  419.0      0.002387    390.44434    398.53104
  382.0      0.002618    389.37183    396.99042
  384.0      0.002604    388.30658    388.30658
  411.0      0.002433    387.24820    387.24820
  422.0      0.002370    386.19693    386.19693
  436.0      0.002294    385.15280    385.15280
  415.0      0.002410    384.11542    384.11542
  382.0      0.002618    383.08496    383.08496
  389.0      0.002571    382.06134    382.06134
  438.0      0.002283    381.04443    381.04443
  400.0      0.002500    380.03448    380.03448
  391.0      0.002558    379.03101    379.03101
  397.0      0.002519    378.03433    378.03433
  392.0      0.002551    377.04407    377.04407
  413.0      0.002421    376.06039    376.06039
  409.0      0.002445    375.08310    375.08310
  351.0      0.002849    374.11224    374.11224
  390.0      0.002564    373.14795    373.14795
  359.0      0.002786    372.18970    372.18970
  366.0      0.002732    371.23773    371.23773
  388.0      0.002577    370.29211    370.29211
  362.0      0.002762    369.35248    369.35248
  366.0      0.002732    368.41888    368.41888
  359.0      0.002786    367.49130    367.49130
  374.0      0.002674    366.56967    366.56967
  368.0      0.002717    365.65405    365.65405
  346.0      0.002890    364.74408    365.51532
  361.0      0.002770    363.83987    364.65765
  376.0      0.002660    362.94135    363.81003
  346.0      0.002890    362.04849    362.97296
  315.0      0.003175    361.16135    362.14716
  352.0      0.002841    360.27963    361.33310
  354.0      0.002825    359.40344    360.53177
  340.0      0.002941    358.53253    359.74399
  335.0      0.002985    357.66693    358.97104
  362.0      0.002762    356.80658    358.21439
  371.0      0.002695    355.95151    357.47586
  370.0      0.002703    355.10159    356.75757
  361.0      0.002770    354.25659    356.06198
  378.0      0.002646    353.41666    355.39261
  368.0      0.002717    352.58167    354.75351
  351.0      0.002849    351.75156    354.14987
  355.0      0.002817    350.92618    353.58820
  351.0      0.002849    350.10550    353.07721
  373.0      0.002681    349.28958    352.62814
  367.0      0.002725    348.47827    352.25583
  380.0      0.002632    347.67145    351.98038
  380.0      0.002632    346.86917    351.82947
  360.0      0.002778    346.07117    351.84183
  354.0      0.002825    345.27753    352.07352
  362.0      0.002762    344.48816    352.60699
  360.0      0.002778    343.70294    353.56879
  350.0      0.002857    342.92197    355.15921
  352.0      0.002841    342.14502    357.71149
  346.0      0.002890    341.37195    361.80936
  361.0      0.002770    340.60281    368.55792
  397.0      0.002519    339.83765    380.53564
  432.0      0.002315    339.07635    407.67911
  468.0      0.002137    338.31876    493.46478
  670.0      0.001493    337.56470    736.81818
  1052.0     0.000951    336.81442    1124.21619
  1066.0     0.000938    336.06754    1164.32617
  726.0      0.001377    335.32413    781.89862
  506.0      0.001976    334.58420    510.52591
  437.0      0.002288    333.84756    408.83026
  401.0      0.002494    333.11426    376.20276
  382.0      0.002618    332.38412    361.62744
  364.0      0.002747    331.65726    352.89911
  350.0      0.002857    330.93326    347.03558
  343.0      0.002915    330.21237    342.82352
  320.0      0.003125    329.49445    339.63110
  315.0      0.003175    328.77939    337.10040
  334.0      0.002994    328.06726    335.01810
  327.0      0.003058    327.35782    333.24963
  332.0      0.003012    326.65100    331.70779
  357.0      0.002801    325.94699    330.33405
  335.0      0.002985    325.24548    329.08716
  336.0      0.002976    324.54645    327.93826
  359.0      0.002786    323.84991    326.86633
  339.0      0.002950    323.15564    325.85556
  324.0      0.003086    322.46405    324.89474
  321.0      0.003115    321.77438    323.97412
  324.0      0.003086    321.08731    323.08749
  339.0      0.002950    320.40204    322.22858
  328.0      0.003049    319.71902    321.39359
  307.0      0.003257    319.03806    320.57883
  316.0      0.003165    318.35910    319.78146
  320.0      0.003125    317.68219    318.99927
  312.0      0.003205    317.00705    318.23013
  292.0      0.003425    316.33374    317.47250
  288.0      0.003472    315.66214    316.72504
  299.0      0.003344    314.99237    315.98672
  336.0      0.002976    314.32425    315.25647
  346.0      0.002890    313.65775    314.53348
  309.0      0.003236    312.99280    313.81702
  318.0      0.003145    312.32944    313.10657
  317.0      0.003155    311.66745    311.66745
  311.0      0.003215    311.00690    311.00690
  277.0      0.00361     310.34769    310.34769
  286.0      0.003497    309.68979    309.68979
  321.0      0.003115    309.03326    309.03326
  319.0      0.003135    308.37787    308.37787
  312.0      0.003205    307.72372    307.72372
  302.0      0.003311    307.07062    307.07062
  286.0      0.003497    306.41861    306.41861
  294.0      0.003401    305.76761    305.76761
  290.0      0.003448    305.11752    305.11752
  280.0      0.00357     304.46857    304.46857
  307.0      0.003257    303.82050    303.82050
  308.0      0.003247    303.17322    303.17322
  280.0      0.00357     302.52686    302.52686
  301.0      0.003322    301.88123    301.88123
  314.0      0.003185    301.23633    301.23633
  321.0      0.003115    300.59213    300.59213
  303.0      0.003300    299.94867    299.94867
  295.0      0.003390    299.30582    299.30582
  316.0      0.003165    298.66351    298.66351
  293.0      0.003413    298.02182    298.02182
  314.0      0.003185    297.38058    297.38058
  292.0      0.003425    296.73987    296.73987
  282.0      0.00355     296.09964    296.09964
  302.0      0.003311    295.45990    295.45990
  295.0      0.003390    294.82053    294.82053
  276.0      0.00362     294.18140    294.18140
  261.0      0.00383     293.54266    293.54266
  285.0      0.00351     292.90427    292.90427
  277.0      0.00361     292.26608    292.26608
  305.0      0.003279    291.62820    291.62820
  303.0      0.003300    290.99045    290.99045
  297.0      0.003367    290.35297    290.35297
  292.0      0.003425    289.71548    289.71548
  280.0      0.00357     289.07843    289.07843
  296.0      0.003378    288.44122    288.44122
  274.0      0.00365     287.80420    287.80420
  257.0      0.00389     287.16724    287.16724
  284.0      0.00352     286.53033    286.53033
  296.0      0.003378    285.89355    285.89355
  282.0      0.00355     285.25677    285.25677
  302.0      0.003311    284.61984    284.61984
  273.0      0.00366     283.98288    283.98288
  264.0      0.00379     283.34592    283.34592
  263.0      0.00380     282.70883    282.70883
  271.0      0.00369     282.07181    282.07181
  286.0      0.003497    281.43460    281.43460
  287.0      0.003484    280.79718    280.79718
  277.0      0.00361     280.15973    280.15973
  292.0      0.003425    279.52219    279.52219
  275.0      0.00364     278.88437    278.88437
  276.0      0.00362     278.24637    278.24637
  278.0      0.00360     277.60825    277.60825
  296.0      0.003378    276.96991    276.96991
  294.0      0.003401    276.33139    276.33139
  276.0      0.00362     275.69263    275.69263
  293.0      0.003413    275.05365    275.05365
  276.0      0.00362     274.41443    274.41443
  270.0      0.00370     273.77487    273.77487
  264.0      0.00379     273.13538    273.13538
  268.0      0.00373     272.49551    272.49551
  285.0      0.00351     271.85529    271.85529
  275.0      0.00364     271.21478    271.21478
  278.0      0.00360     270.57410    270.57410
  274.0      0.00365     269.93307    269.93307
  270.0      0.00370     269.29190    269.29190
  265.0      0.00377     268.65039    268.65039
  275.0      0.00364     268.00864    269.26166
  294.0      0.003401    267.36655    268.67877
  284.0      0.00352     266.72440    268.10013
  264.0      0.00379     266.08176    267.52573
  263.0      0.00380     265.43887    266.95627
  263.0      0.00380     264.79575    267.99731
  253.0      0.00395     264.15237    267.51617
  251.0      0.00398     263.50879    267.04749
  261.0      0.00383     262.86502    266.59262
  273.0      0.00366     262.22092    266.15308
  253.0      0.00395     261.57654    265.73062
  258.0      0.00388     260.93192    265.32733
  275.0      0.00364     260.28705    264.94553
  251.0      0.00398     259.64209    264.58804
  239.0      0.00418     258.99680    264.25784
  242.0      0.00413     258.35129    263.95868
  252.0      0.00397     257.70560    263.69485
  267.0      0.00375     257.05963    263.47134
  296.0      0.003378    256.41382    263.29453
  288.0      0.003472    255.76743    263.17096
  256.0      0.00391     255.12106    263.10977
  283.0      0.00353     254.47453    263.12112
  284.0      0.00352     253.82791    263.21768
  261.0      0.00383     253.18114    263.41507
  263.0      0.00380     252.53424    263.73267
  276.0      0.00362     251.88730    264.19473
  261.0      0.00383     251.24022    264.83185
  253.0      0.00395     250.59320    265.68338
  240.0      0.00417     249.94606    266.80051
  246.0      0.00407     249.29881    268.25104
  247.0      0.00405     248.65161    270.12598
  285.0      0.00351     248.00435    272.54984
  277.0      0.00361     247.35716    275.69714
  280.0      0.00357     246.71007    279.81970
  287.0      0.003484    246.06287    285.29114
  312.0      0.003205    245.41577    292.68555
  280.0      0.00357     244.76877    302.92517
  286.0      0.003497    244.12196    317.56967
  334.0      0.002994    243.47519    339.44504
  357.0      0.002801    242.82857    374.41425
  437.0      0.002288    242.18207    441.68967
  702.0      0.001425    241.53577    637.58282
  1300.0     0.000769    240.88977    1269.41553
  2764.0     0.000362    240.24400    2519.14429
  4084.0     0.0002449   239.59833    3109.23877
  2448.0     0.000408    238.95288    2092.01904
  1536.0     0.000651    238.30779    1450.32922
  1923.0     0.000520    237.66306    1840.84351
  3278.0     0.0003051   237.01872    2600.82202
  2804.0     0.000357    236.37457    2276.10693
  1358.0     0.000736    235.73091    1313.80249
  726.0      0.001377    235.08762    714.07666
  526.0      0.001901    234.44473    475.51486
  406.0      0.002463    233.80237    386.33554
  354.0      0.002825    233.16045    342.32657
  295.0      0.003390    232.51892    315.11551
  292.0      0.003425    231.87804    296.65442
  289.0      0.003460    231.23767    283.45261
  279.0      0.00358     230.59789    273.61722
  275.0      0.00364     229.95863    266.03790
  275.0      0.00364     229.32004    260.02924
  261.0      0.00383     228.68202    255.14803
  245.0      0.00408     228.04482    251.09819
  232.0      0.00431     227.40831    247.67458
  251.0      0.00398     226.77242    244.73193
  245.0      0.00408     226.13727    242.16553
  249.0      0.00402     225.50290    239.89766
  238.0      0.00420     224.86935    237.86995
  230.0      0.00435     224.23669    236.03752
  239.0      0.00418     223.60481    234.36548
  215.0      0.00465     222.97371    232.82666
  216.0      0.00463     222.34360    231.39963
  231.0      0.00433     221.71451    230.06705
  213.0      0.00469     221.08630    229.63387
  246.0      0.00407     220.45906    228.51402
  261.0      0.00383     219.83287    227.46126
  238.0      0.00420     219.20773    226.46902
  259.0      0.00386     218.58372    225.53239
  229.0      0.00437     217.96069    224.64766
  241.0      0.00415     217.33878    223.81264
  238.0      0.00420     216.71805    223.02652
  217.0      0.00461     216.09850    222.28976
  220.0      0.00455     215.48022    221.60448
  230.0      0.00435     214.86317    220.97456
  217.0      0.00461     214.24730    220.40620
  235.0      0.00426     213.63275    219.90904
  205.0      0.00488     213.01939    219.49669
  212.0      0.00472     212.40750    219.18936
  216.0      0.00463     211.79694    217.78848
  208.0      0.00481     211.18781    217.84642
  213.0      0.00469     210.58000    218.14406
  228.0      0.00439     209.97372    218.78493
  241.0      0.00415     209.36891    218.36081
  244.0      0.00410     208.76555    220.38048
  219.0      0.00457     208.16377    223.71576
  233.0      0.00429     207.56342    229.43561
  238.0      0.00420     206.96469    240.77235
  264.0      0.00379     206.36771    272.65579
  348.0      0.002874    205.77234    375.42889
  572.0      0.001748    205.17850    602.73505
  745.0      0.001342    204.58640    794.67950
  587.0      0.001704    203.99597    627.72711
  363.0      0.002755    203.40735    389.54898
  274.0      0.00365     202.82053    274.81870
  249.0      0.00402     202.23534    237.83144
  231.0      0.00433     201.65205    224.33847
  213.0      0.00469     201.07054    217.10350
  227.0      0.00441     200.49103    212.41763
  214.0      0.00467     199.91325    209.11797
  203.0      0.00493     199.33748    206.64938
  206.0      0.00485     198.76360    204.70839
  195.0      0.00513     198.19164    204.64111
  214.0      0.00467     197.62172    210.98560
  220.0      0.00455     197.05383    213.19942
  220.0      0.00455     196.48788    212.97658
  207.0      0.00483     195.92403    212.93353
  215.0      0.00465     195.36223    213.06027
  216.0      0.00463     194.80263    213.35541
  199.0      0.00503     194.24516    213.82471
  223.0      0.00448     193.68973    214.48033
  218.0      0.00459     193.13646    215.34122
  218.0      0.00459     192.58533    216.43341
  231.0      0.00433     192.03650    217.79158
  216.0      0.00463     191.48996    219.46097
  213.0      0.00469     190.94553    226.54970
  212.0      0.00472     190.40352    229.27811
  203.0      0.00493     189.86369    232.57140
  222.0      0.00450     189.32632    236.56543
  232.0      0.00431     188.79120    240.67734
  224.0      0.00446     188.25839    246.74971
  238.0      0.00420     187.72800    254.32123
  253.0      0.00395     187.20000    263.92700
  250.0      0.00400     186.67447    276.38422
  250.0      0.00400     186.15141    293.00873
  288.0      0.003472    185.63072    316.05298
  318.0      0.003145    185.11252    349.79327
  370.0      0.002703    184.59676    405.73798
  506.0      0.001976    184.08354    536.73969
  884.0      0.001131    183.57292    941.01263
  1711.0     0.000584    183.06476    1869.59094
  2537.0     0.000394    182.55917    2731.31543
  2036.0     0.000491    182.05617    2176.32251
  1314.0     0.000761    181.55569    1370.42639
  1353.0     0.000739    181.05791    1256.78613
  1961.0     0.000510    180.56273    2056.08765
  4046.0     0.0002472   180.07025    4271.07227
  7388.0     0.0001354   179.58034    7488.25488
  8618.0     0.0001160   179.09297    8139.67920
  4807.0     0.0002080   178.60849    5104.51758
  2180.0     0.000459    178.12685    2446.52002
  1200.0     0.000833    177.64751    1220.39380
  791.0      0.001264    177.17122    776.48035
  530.0      0.001887    176.69739    594.39026
  442.0      0.002262    176.22662    497.08084
  403.0      0.002481    175.75853    438.36050
  356.0      0.002809    175.29306    402.42584
  320.0      0.003125    174.83051    381.93857
  339.0      0.002950    174.37067    373.36499
  310.0      0.003226    173.91376    377.43216
  308.0      0.003247    173.45959    391.32410
  356.0      0.002809    173.00816    420.01340
  469.0      0.002132    172.55974    470.47684
  534.0      0.001873    172.11403    558.46667
  752.0      0.001330    171.67128    733.83563
  1263.0     0.000792    171.23145    1199.18018
  2403.0     0.000416    170.79428    2519.01099
  5335.0     0.0001874   170.36024    5195.65625
  8116.0     0.0001232   169.92886    7514.40918
  5979.0     0.0001673   169.50061    5795.99756
  2920.0     0.0003425   169.07520    2922.16748
  1443.0     0.000693    168.65254    1345.96729
  837.0      0.001195    168.23299    764.55347
  536.0      0.001866    167.81616    549.67255
  417.0      0.002398    167.40250    442.11697
  355.0      0.002817    166.99176    376.02731
  305.0      0.003279    166.58374    331.94092
  288.0      0.003472    166.17880    301.09177
  243.0      0.00412     165.77675    278.66919
  241.0      0.00415     165.37782    261.89642
  231.0      0.00433     164.98177    249.05107
  214.0      0.00467     164.58861    239.03735
  206.0      0.00485     164.19853    231.14319
  203.0      0.00493     163.81129    214.82408
  204.0      0.00490     163.42712    210.39851
  176.0      0.00568     163.04602    207.00989
  185.0      0.00541     162.66768    204.51596
  191.0      0.00524     162.29250    202.83800
  202.0      0.00495     161.92010    201.94672
  201.0      0.00498     161.55087    201.86746
  213.0      0.00469     161.18459    202.68396
  218.0      0.00459     160.82117    204.55862
  205.0      0.00488     160.46088    207.76178
  210.0      0.00476     160.10344    212.73836
  211.0      0.00474     159.74904    220.20862
  216.0      0.00463     159.39764    231.39273
  243.0      0.00412     159.04912    248.44484
  279.0      0.00358     158.70370    275.43622
  341.0      0.002933    158.36099    322.20712
  482.0      0.002075    158.02156    426.67102
  807.0      0.001239    157.68501    740.84894
  1775.0     0.000563    157.35121    1579.85950
  3249.0     0.0003078   157.02057    2886.88086
  3364.0     0.0002973   156.69281    3104.41016
  2009.0     0.000498    156.36806    1842.86377
  951.0      0.001052    156.04630    862.40192
  518.0      0.001931    155.72726    462.12030
  350.0      0.002857    155.41141    330.22678
  295.0      0.003390    155.09828    274.56006
  238.0      0.00420     154.78827    242.78230
  210.0      0.00476     154.48106    222.23776
  217.0      0.00461     154.17673    208.12334
  220.0      0.00455     153.87534    193.12106
  204.0      0.00490     153.57683    185.77632
  196.0      0.00510     153.28127    180.16759
  201.0      0.00498     152.98856    175.77058
  185.0      0.00541     152.69861    172.24474
  187.0      0.00535     152.41165    169.36409
  175.0      0.00571     152.12749    166.96809
  166.0      0.00602     151.84619    164.94598
  163.0      0.00613     151.56779    163.21536
  156.0      0.00641     151.29208    161.71529
  174.0      0.00575     151.01932    160.40154
  163.0      0.00613     150.74918    159.23837
  162.0      0.00617     150.48209    158.20001
  163.0      0.00613     150.21770    157.26474
  167.0      0.00599     149.95592    156.41559
  161.0      0.00621     149.69713    155.64001
  159.0      0.00629     149.44084    154.92633
  171.0      0.00585     149.18748    154.26653
  183.0      0.00546     148.93683    153.65292
  164.0      0.00610     148.68886    153.07942
  153.0      0.00654     148.44360    152.54129
  142.0      0.00704     148.20110    152.65697
  154.0      0.00649     147.96117    152.20677
  162.0      0.00617     147.72397    151.78325
  146.0      0.00685     147.48941    151.38391
  151.0      0.00662     147.25748    151.00688
  131.0      0.00763     147.02815    150.65044
  134.0      0.00746     146.80148    150.31335
  151.0      0.00662     146.57747    149.99455
  163.0      0.00613     146.35588    149.69292
  149.0      0.00671     146.13699    149.40816
  152.0      0.00658     145.92052    149.13951
  156.0      0.00641     145.70673    148.88705
  176.0      0.00568     145.49542    148.65051
  159.0      0.00629     145.28656    148.43005
  162.0      0.00617     145.08026    146.42720
  137.0      0.00730     144.87640    146.31865
  139.0      0.00719     144.67499    146.22299
  133.0      0.00752     144.47603    146.14183
  146.0      0.00685     144.27940    146.07703
  132.0      0.00758     144.08530    146.03096
  134.0      0.00746     143.89359    146.00638
  156.0      0.00641     143.70424    146.00658
  148.0      0.00676     143.51727    146.03580
  165.0      0.00606     143.33253    146.09923
  173.0      0.00578     143.15024    146.20349
  155.0      0.00645     142.97012    146.35690
  136.0      0.00735     142.79240    146.57021
  179.0      0.00559     142.61694    146.85741
  143.0      0.00699     142.44366    147.23726
  131.0      0.00763     142.27267    148.15477
  146.0      0.00685     142.10385    148.82883
  138.0      0.00725     141.93726    149.70454
  155.0      0.00645     141.77284    150.85110
  141.0      0.00709     141.61055    152.37064
  174.0      0.00575     141.45042    154.41611
  149.0      0.00671     141.29236    157.23222
  167.0      0.00599     141.13646    161.21741
  162.0      0.00617     140.98262    167.06819
  175.0      0.00571     140.83078    176.09267
  185.0      0.00541     140.68109    191.29398
  232.0      0.00431     140.53336    224.05489
  322.0      0.003106    140.38765    324.00568
  573.0      0.001745    140.24390    603.52350
  1084.0     0.000923    140.10205    1073.70557
  1195.0     0.000837    139.96225    1210.10156
  820.0      0.001220    139.82430    769.71539
  451.0      0.002217    139.68831    401.16650
  285.0      0.00351     139.55414    249.58922
  239.0      0.00418     139.42184    201.37335
  209.0      0.00478     139.29140    182.05659
  178.0      0.00562     139.16264    171.42125
  170.0      0.00588     139.03584    164.83591
  169.0      0.00592     138.91074    160.60774
  160.0      0.00625     138.78738    157.90315
  176.0      0.00568     138.66579    156.29002
  167.0      0.00599     138.54585    155.56004
  159.0      0.00629     138.42767    155.66641
  158.0      0.00633     138.31117    156.71573
  149.0      0.00671     138.19627    159.03246
  162.0      0.00617     138.08301    163.39990
  173.0      0.00578     137.97131    172.33328
  195.0      0.00513     137.86125    195.48241
  241.0      0.00415     137.75278    258.58292
  359.0      0.002786    137.64574    386.02130
  482.0      0.002075    137.54030    509.14307
  408.0      0.002451    137.43631    445.11349
  267.0      0.00375     137.33383    301.10669
  196.0      0.00510     137.23280    213.63295
  174.0      0.00575     137.13319    178.87282
  170.0      0.00588     137.03496    166.36084
  155.0      0.00645     136.93817    160.85590
  143.0      0.00699     136.84274    158.09238
  146.0      0.00685     136.74869    156.91171
  154.0      0.00649     136.65590    156.89816
  156.0      0.00641     136.56442    157.92851
  156.0      0.00641     136.47421    160.08023
  161.0      0.00621     136.38530    163.63367
  174.0      0.00575     136.29765    169.16309
  194.0      0.00515     136.21109    177.75873
  205.0      0.00488     136.12587    191.63004
  218.0      0.00459     136.04170    217.01553
  285.0      0.00351     135.95877    278.75882
  461.0      0.002169    135.87692    455.97565
  876.0      0.001142    135.79622    856.38678
  1358.0     0.000736    135.71658    1336.49622
  1254.0     0.000797    135.63800    1233.51831
  720.0      0.001389    135.56050    725.55243
  383.0      0.002611    135.48405    389.05127
  270.0      0.00370     135.40852    253.13649
  206.0      0.00485     135.33401    205.38951
  170.0      0.00588     135.26039    183.67627
  169.0      0.00592     135.18785    170.91277
  153.0      0.00654     135.11613    162.55862
  158.0      0.00633     135.04533    156.78065
  135.0      0.00741     134.97546    152.61986
  131.0      0.00763     134.90637    149.51869
  137.0      0.00730     134.83817    147.14331
  139.0      0.00719     134.77071    145.27911
  167.0      0.00599     134.70415    143.78549
  132.0      0.00758     134.63829    142.56802
  121.0      0.00826     134.57315    141.15311
  145.0      0.00690     134.50883    140.32809
  151.0      0.00662     134.44524    140.54739
  143.0      0.00699     134.38225    140.00238
  132.0      0.00758     134.31999    139.54285
  126.0      0.00794     134.25839    139.15425
  146.0      0.00685     134.19739    138.82600
  139.0      0.00719     134.13701    138.54987
  122.0      0.00820     134.07724    138.31961
  138.0      0.00725     134.01808    138.13089
  149.0      0.00671     133.95944    137.98033
  139.0      0.00719     133.90134    137.87755
  157.0      0.00637     133.84378    137.79907
  143.0      0.00699     133.78665    137.75587
  122.0      0.00820     133.73012    137.74925
  137.0      0.00730     133.67397    137.78125
  136.0      0.00735     133.61821    137.85538
  141.0      0.00709     133.56296    137.97688
  141.0      0.00709     133.50807    138.15279
  125.0      0.00800     133.45358    138.39259
  147.0      0.00680     133.39949    138.70953
  138.0      0.00725     133.34579    139.12103
  132.0      0.00758     133.29239    139.65134
  136.0      0.00735     133.23929    140.33446
  129.0      0.00775     133.18648    141.21756
  148.0      0.00676     133.13394    142.37044
  153.0      0.00654     133.08168    143.89488
  136.0      0.00735     133.02968    145.94896
  120.0      0.00833     132.97787    148.78502
  153.0      0.00654     132.92636    152.00591
  167.0      0.00599     132.87497    158.01878
  166.0      0.00602     132.82381    167.42776
  184.0      0.00543     132.77281    185.20619
  229.0      0.00437     132.72192    225.43604
  316.0      0.003165    132.67120    341.44547
  574.0      0.001742    132.62061    608.95880
  939.0      0.001065    132.57005    943.02606
  863.0      0.001159    132.51964    893.99060
  542.0      0.001845    132.46927    546.92029
  327.0      0.003058    132.41902    310.30692
  220.0      0.00455     132.36870    214.51756
  180.0      0.00556     132.31845    181.16145
  139.0      0.00719     132.26833    166.32101
  155.0      0.00645     132.21806    157.71191
  147.0      0.00680     132.16779    152.14969
  139.0      0.00719     132.11758    148.36559
  157.0      0.00637     132.06726    145.81244
  152.0      0.00658     132.01688    143.90819
  133.0      0.00752     131.96643    142.54008
  149.0      0.00671     131.91586    141.59364
  155.0      0.00645     131.86523    141.05724
  135.0      0.00741     131.81453    141.15620
  129.0      0.00775     131.76367    142.58549
  158.0      0.00633     131.71265    146.14395
  169.0      0.00592     131.66153    150.48340
  156.0      0.00641     131.61014    149.71924
  142.0      0.00704     131.55865    144.74402
  154.0      0.00649     131.50700    141.02887
  147.0      0.00680     131.45512    139.30823
  140.0      0.00714     131.40302    138.68262
  130.0      0.00769     131.35072    138.48741
  145.0      0.00690     131.29817    138.48433
  139.0      0.00719     131.24542    138.60793
  132.0      0.00758     131.19237    139.83189
  131.0      0.00763     131.13905    140.22406
  150.0      0.00667     131.08549    140.72887
  149.0      0.00671     131.03162    141.35754
  134.0      0.00746     130.97754    142.12877
  138.0      0.00725     130.92303    143.06866
  133.0      0.00752     130.86826    144.21220
  142.0      0.00704     130.81314    145.60846
  140.0      0.00714     130.75775    147.32222
  148.0      0.00676     130.70201    148.58585
  151.0      0.00662     130.64586    151.29301
  133.0      0.00752     130.58937    154.71747
  138.0      0.00725     130.53258    159.13580
  154.0      0.00649     130.47534    164.96266
  168.0      0.00595     130.41779    172.86322
  181.0      0.00552     130.35974    183.94460
  196.0      0.00510     130.30139    200.14519
  236.0      0.00424     130.24255    225.40984
  297.0      0.003367    130.18338    270.97958
  408.0      0.002451    130.12381    379.30551
  722.0      0.001385    130.06371    671.37610
  1398.0     0.000715    130.00322    1291.04956
  2145.0     0.000466    129.94232    2005.91443
  2010.0     0.000498    129.88095    1858.04053
  1168.0     0.000856    129.81915    1118.69055
  694.0      0.001441    129.75687    635.52637
  498.0      0.002008    129.69412    459.91751
  410.0      0.002439    129.63087    377.56937
  312.0      0.003205    129.56723    299.95258
  258.0      0.00388     129.50308    251.18332
  237.0      0.00422     129.43843    232.80136
  255.0      0.00392     129.37331    238.96059
  325.0      0.003077    129.30768    287.50735
  485.0      0.002062    129.24161    461.82919
  924.0      0.001082    129.17496    865.40497
  1380.0     0.000725    129.10783    1275.60132
  1155.0     0.000866    129.04027    1051.07361
  609.0      0.001642    128.97211    576.26349
  330.0      0.003030    128.90349    312.44528
  233.0      0.00429     128.83429    220.23114
  201.0      0.00498     128.76456    188.22189
  173.0      0.00578     128.69443    172.35773
  153.0      0.00654     128.62364    162.48366
  137.0      0.00730     128.55235    155.79401
  143.0      0.00699     128.48061    151.02048
  137.0      0.00730     128.40825    147.47418
  125.0      0.00800     128.33540    145.11475
  125.0      0.00800     128.26204    142.98726
  129.0      0.00775     128.18813    141.27914
  138.0      0.00725     128.11365    139.88245
  119.0      0.00840     128.03868    138.72295
  124.0      0.00806     127.96311    137.74892
  153.0      0.00654     127.88704    136.92168
  141.0      0.00709     127.81044    136.21370
  133.0      0.00752     127.73329    135.60341
  134.0      0.00746     127.65556    135.07455
  132.0      0.00758     127.57736    134.61519
  136.0      0.00735     127.49857    134.21527
  126.0      0.00794     127.41927    133.86761
  124.0      0.00806     127.33944    133.56642
  133.0      0.00752     127.25903    133.30708
  118.0      0.00847     127.17817    133.08664
  120.0      0.00833     127.09665    132.90240
  121.0      0.00826     127.01467    132.75333
  125.0      0.00800     126.93222    132.63858
  137.0      0.00730     126.84916    132.55824
  128.0      0.00781     126.76561    132.51331
  105.0      0.00952     126.68144    132.50548
  151.0      0.00662     126.59682    132.53761
  138.0      0.00725     126.51170    132.61353
  113.0      0.00885     126.42602    132.73848
  121.0      0.00826     126.33983    132.91927
  138.0      0.00725     126.25313    133.16524
  122.0      0.00820     126.16595    133.48805
  127.0      0.00787     126.07824    133.90355
  119.0      0.00840     125.99000    134.43292
  132.0      0.00758     125.90129    133.31645
  134.0      0.00746     125.81209    134.24155
  133.0      0.00752     125.72236    135.39615
  147.0      0.00680     125.63218    136.85800
  126.0      0.00794     125.54146    138.74086
  139.0      0.00719     125.45032    141.21429
  138.0      0.00725     125.35865    144.54851
  141.0      0.00709     125.26656    149.18146
  174.0      0.00575     125.17400    155.88133
  177.0      0.00565     125.08095    166.17229
  173.0      0.00578     124.98746    184.24367
  234.0      0.00427     124.89348    225.49345
  336.0      0.002976    124.79906    334.08588
  545.0      0.001835    124.70423    567.69647
  827.0      0.001209    124.60894    860.84430
  798.0      0.001253    124.51325    851.72223
  541.0      0.001848    124.41702    562.13306
  338.0      0.002959    124.32052    345.89368
  256.0      0.00391     124.22356    257.84457
  274.0      0.00365     124.12608    250.72108
  359.0      0.002786    124.02835    339.38547
  678.0      0.001475    123.93015    649.73895
  1173.0     0.000853    123.83159    1161.76965
  1210.0     0.000826    123.73267    1217.32422
  738.0      0.001355    123.63326    706.15607
  379.0      0.002639    123.53357    343.57120
  265.0      0.00377     123.43352    215.92723
  209.0      0.00478     123.33305    178.19716
  173.0      0.00578     123.23230    162.03369
  153.0      0.00654     123.13110    152.49020
  160.0      0.00625     123.02966    146.21867
  146.0      0.00685     122.92784    141.85645
  128.0      0.00781     122.82577    138.69524
  130.0      0.00769     122.72337    136.32748
  132.0      0.00758     122.62064    134.50793
  127.0      0.00787     122.51759    133.08340
  119.0      0.00840     122.41423    131.95169
  120.0      0.00833     122.31065    131.04562
  129.0      0.00775     122.20679    130.31812
  135.0      0.00741     122.10263    129.73672
  130.0      0.00769     121.99821    129.27986
  134.0      0.00746     121.89349    128.93271
  154.0      0.00649     121.78859    128.68710
  146.0      0.00685     121.68349    128.53967
  135.0      0.00741     121.57804    128.49200
  130.0      0.00769     121.47250    128.55125
  111.0      0.00901     121.36668    128.73055
  121.0      0.00826     121.26070    129.05084
  133.0      0.00752     121.15450    129.54411
  137.0      0.00730     121.04811    130.25842
  114.0      0.00877     120.94154    131.26463
  113.0      0.00885     120.83478    132.67285
  143.0      0.00699     120.72791    134.65358
  147.0      0.00680     120.62089    137.48715
  147.0      0.00680     120.51363    141.65440
  157.0      0.00637     120.40636    148.27441
  153.0      0.00654     120.29886    160.37440
  184.0      0.00543     120.19131    180.15565
  275.0      0.00364     120.08368    237.30455
  499.0      0.002004    119.97591    442.30331
  1127.0     0.000887    119.86801    931.54852
  1507.0     0.000664    119.76009    1364.02478
  950.0      0.001053    119.65210    1012.58276
  474.0      0.002110    119.54403    491.54041
  271.0      0.00369     119.43591    252.49792
  205.0      0.00488     119.32776    184.26132
  151.0      0.00662     119.21950    162.02167
  137.0      0.00730     119.11125    150.75569
  138.0      0.00725     119.00308    143.46169
  131.0      0.00763     118.89476    138.97540
  130.0      0.00769     118.78658    135.93102
  152.0      0.00658     118.67828    133.81049
  140.0      0.00714     118.57011    132.31827
  137.0      0.00730     118.46193    131.27393
  120.0      0.00833     118.35373    130.56583
  128.0      0.00781     118.24564    130.12427
  117.0      0.00855     118.13757    129.55734
  135.0      0.00741     118.02961    129.54788
  118.0      0.00847     117.92174    129.72256
  140.0      0.00714     117.81385    130.08032
  143.0      0.00699     117.70613    130.62973
  137.0      0.00730     117.59848    131.39008
  120.0      0.00833     117.49100    132.39108
  124.0      0.00806     117.38353    133.67728
  133.0      0.00752     117.27629    135.31239
  152.0      0.00658     117.16916    137.38324
  127.0      0.00787     117.06216    140.01608
  135.0      0.00741     116.95540    143.38719
  163.0      0.00613     116.84869    147.75751
  150.0      0.00667     116.74220    153.51976
  156.0      0.00641     116.63589    161.27338
  146.0      0.00685     116.52974    171.99585
  158.0      0.00633     116.42388    187.31973
  184.0      0.00543     116.31816    210.27600
  257.0      0.00389     116.21269    247.89870
  311.0      0.003215    116.10744    322.43417
  510.0      0.001961    116.00237    503.68256
  807.0      0.001239    115.89759    928.97406
  1687.0     0.000593    115.79310    1667.22119
  2342.0     0.000427    115.68884    2258.94922
  1802.0     0.000555    115.58486    1864.35266
  1004.0     0.000996    115.48111    1079.44519
  552.0      0.001812    115.37766    573.21570
  359.0      0.002786    115.27456    348.28506
  254.0      0.00394     115.17171    258.53409
  226.0      0.00442     115.06921    215.41211
  193.0      0.00518     114.96694    189.76924
  176.0      0.00568     114.86507    172.80040
  165.0      0.00606     114.76357    160.95258
  141.0      0.00709     114.66233    152.35938
  133.0      0.00752     114.56151    145.93756
  145.0      0.00690     114.46101    141.01025
  130.0      0.00769     114.36084    137.14993
  138.0      0.00725     114.26113    134.06822
  129.0      0.00775     114.16175    131.56801
  124.0      0.00806     114.06281    129.51360
  125.0      0.00800     113.96420    127.80446
  129.0      0.00775     113.86602    126.36965
  126.0      0.00794     113.76827    125.15477
  121.0      0.00826     113.67085    124.11897
  125.0      0.00800     113.57392    123.23231
  131.0      0.00763     113.47746    122.47060
  133.0      0.00752     113.38138    121.81612
  124.0      0.00806     113.28582    121.25495
  109.0      0.00917     113.19063    120.77635
  118.0      0.00847     113.09595    120.37318
  116.0      0.00862     113.00170    120.04002
  109.0      0.00917     112.90794    119.77423
  116.0      0.00862     112.81467    119.57508
  121.0      0.00826     112.72183    119.44418
  119.0      0.00840     112.62959    119.38604
  116.0      0.00862     112.53770    119.53384
  111.0      0.00901     112.44642    119.65238
  111.0      0.00901     112.35567    119.87997
  122.0      0.00820     112.26530    120.24136
  120.0      0.00833     112.17556    120.77232
  113.0      0.00885     112.08633    121.52583
  113.0      0.00885     111.99760    122.58000
  112.0      0.00893     111.90945    124.05627
  119.0      0.00840     111.82181    126.14836
  118.0      0.00847     111.73477    129.17532
  121.0      0.00826     111.64823    133.70285
  149.0      0.00671     111.56223    140.83327
  177.0      0.00565     111.47682    151.64578
  200.0      0.00500     111.39196    182.01465
  274.0      0.00365     111.30773    268.88113
  463.0      0.002160    111.22396    470.87848
  699.0      0.001431    111.14086    737.75653
  719.0      0.001391    111.05831    736.98553
  494.0      0.002024    110.97641    469.66644
  301.0      0.003322    110.89499    268.07004
  199.0      0.00503     110.81427    181.35191
  170.0      0.00588     110.73411    150.97289
  153.0      0.00654     110.65454    138.03311
  126.0      0.00794     110.57558    130.71614
  119.0      0.00840     110.49726    126.46469
  122.0      0.00820     110.41950    123.22141
  126.0      0.00794     110.34242    120.90880
  113.0      0.00885     110.26595    119.20522
  113.0      0.00885     110.19004    117.91745
  128.0      0.00781     110.11485    116.92526
  121.0      0.00826     110.04018    116.14879
  130.0      0.00769     109.96622    115.53586
  131.0      0.00763     109.89288    115.05002
  114.0      0.00877     109.82016    114.66621
  105.0      0.00952     109.74809    114.36758
  110.0      0.00909     109.67662    114.14236
  110.0      0.00909     109.60589    113.98425
  119.0      0.00840     109.53574    113.88847
  124.0      0.00806     109.46622    113.85564
  114.0      0.00877     109.39733    113.88926
  106.0      0.00943     109.32910    113.99725
  106.0      0.00943     109.26156    114.19283
  127.0      0.00787     109.19465    114.49709
  127.0      0.00787     109.12841    114.94319
  117.0      0.00855     109.06281    115.58250
  118.0      0.00847     108.99787    116.49922
  127.0      0.00787     108.93356    117.83295
  135.0      0.00741     108.86993    119.83306
  131.0      0.00763     108.80695    123.00010
  137.0      0.00730     108.74464    128.76741
  165.0      0.00606     108.68294    143.04637
  205.0      0.00488     108.62196    184.66156
  285.0      0.00351     108.56159    278.48517
  423.0      0.002364    108.50187    389.71393
  407.0      0.002457    108.44285    366.88837
  252.0      0.00397     108.38444    249.25835
  177.0      0.00565     108.32673    170.25998
  138.0      0.00725     108.26965    138.79369
  120.0      0.00833     108.21320    128.21213
  121.0      0.00826     108.15746    123.79204
  123.0      0.00813     108.10232    121.47073
  124.0      0.00806     108.04787    119.78924
  118.0      0.00847     107.99410    119.27691
  113.0      0.00885     107.94088    119.29399
  140.0      0.00714     107.88840    119.77206
  134.0      0.00746     107.83646    120.71335
  129.0      0.00775     107.78530    122.18134
  117.0      0.00855     107.73470    124.31145
  120.0      0.00833     107.68474    128.38469
  161.0      0.00621     107.63541    132.76419
  128.0      0.00781     107.58675    139.14740
  135.0      0.00741     107.53869    148.86330
  187.0      0.00535     107.49127    165.23274
  222.0      0.00450     107.44450    199.08237
  311.0      0.003215    107.39835    281.32013
  470.0      0.002128    107.35280    462.81409
  772.0      0.001295    107.30788    746.01581
  948.0      0.001055    107.26360    914.76172
  726.0      0.001377    107.21987    721.72473
  437.0      0.002288    107.17681    443.97226
  296.0      0.003378    107.13434    273.12094
  208.0      0.00481     107.09249    196.24062
  169.0      0.00592     107.05120    164.04181
  155.0      0.00645     107.01056    148.40665
  153.0      0.00654     106.97051    138.91205
  149.0      0.00671     106.93099    132.64932
  120.0      0.00833     106.89211    128.32748
  126.0      0.00794     106.85380    125.26074
  135.0      0.00741     106.81608    123.04882
  115.0      0.00870     106.77891    121.44794
  109.0      0.00917     106.74229    120.30164
  109.0      0.00917     106.70628    119.51128
  112.0      0.00893     106.67078    119.01299
  113.0      0.00885     106.63586    118.76868
  119.0      0.00840     106.60151    118.75931
  119.0      0.00840     106.56770    118.98156
  107.0      0.00935     106.53441    119.44707
  116.0      0.00862     106.50164    120.18426
  125.0      0.00800     106.46946    121.24227
  110.0      0.00909     106.43777    122.69604
  121.0      0.00826     106.40659    124.66209
  130.0      0.00769     106.37595    127.31431
  123.0      0.00813     106.34583    130.92485
  121.0      0.00826     106.31615    135.92874
  120.0      0.00833     106.28703    143.04312
  145.0      0.00690     106.25839    153.58130
  168.0      0.00595     106.23024    170.46181
  187.0      0.00535     106.20256    202.09657
  261.0      0.00383     106.17534    273.13718
  416.0      0.002404    106.14861    430.49176
  697.0      0.001435    106.12236    708.68115
  982.0      0.001018    106.09653    995.98175
  935.0      0.001070    106.07117    944.88855
  600.0      0.001667    106.04628    633.03284
  345.0      0.002899    106.02180    382.50269
  237.0      0.00422     105.99773    250.44724
  196.0      0.00510     105.97411    192.22244
  176.0      0.00568     105.95094    165.30891
  159.0      0.00629     105.92812    150.28899
  129.0      0.00775     105.90576    140.64592
  119.0      0.00840     105.88379    134.01988
  130.0      0.00769     105.86220    129.29510
  126.0      0.00794     105.84100    125.83258
  121.0      0.00826     105.82017    123.24390
  111.0      0.00901     105.79970    121.28496
  107.0      0.00935     105.77962    119.79345
  108.0      0.00926     105.75992    118.66312
  108.0      0.00926     105.74056    117.82097
  112.0      0.00893     105.72149    117.21854
  112.0      0.00893     105.70280    116.82552
  104.0      0.00962     105.68445    116.59177
  98.0       0.01020     105.66642    116.09550
  98.0       0.01020     105.64867    116.29166
  115.0      0.00870     105.63127    116.69789
  114.0      0.00877     105.61413    117.34783
  126.0      0.00794     105.59733    118.29743
  109.0      0.00917     105.58077    119.63239
  116.0      0.00862     105.56453    121.48848
  139.0      0.00719     105.54855    124.08295
  131.0      0.00763     105.53280    127.77112
  142.0      0.00704     105.51733    133.17738
  156.0      0.00641     105.50211    141.50027
  160.0      0.00625     105.48714    155.92401
  184.0      0.00543     105.47237    188.53082
  283.0      0.00353     105.45784    278.23938
  501.0      0.001996    105.44353    486.91632
  841.0      0.001189    105.42946    782.46130
  856.0      0.001168    105.41560    837.94757
  608.0      0.001645    105.40189    564.06610
  373.0      0.002681    105.38840    327.11182
  233.0      0.00429     105.37505    219.77954
  191.0      0.00524     105.36192    189.69102
  208.0      0.00481     105.34890    200.05894
  251.0      0.00398     105.33607    263.57025
  374.0      0.002674    105.32339    407.44043
  626.0      0.001597    105.31084    570.76898
  584.0      0.001712    105.29847    531.10858
  351.0      0.002849    105.28622    349.12405
  242.0      0.00413     105.27402    219.43446
  151.0      0.00662     105.26196    161.95180
  143.0      0.00699     105.25002    140.17831
  100.0      0.01000     105.23817    130.23141
  120.0      0.00833     105.22639    124.34303
  129.0      0.00775     105.21471    120.40233
  125.0      0.00800     105.20309    117.61362
  123.0      0.00813     105.19157    115.55991
  112.0      0.00893     105.18007    114.00082
  101.0      0.00990     105.16864    112.78641
  110.0      0.00909     105.15722    111.82011
  102.0      0.00980     105.14588    111.03848
  89.0       0.01124     105.13455    110.39650
  101.0      0.00990     105.12321    109.86324
  118.0      0.00847     105.11191    109.41578
  113.0      0.00885     105.10062    109.03721
  87.0       0.01149     105.08935    108.71585
  104.0      0.00962     105.07805    108.44083
  111.0      0.00901     105.06673    108.20568
  128.0      0.00781     105.05536    108.00478
  104.0      0.00962     105.04397    107.83399
  98.0       0.01020     105.03256    107.69040
  113.0      0.00885     105.02109    107.57186
  94.0       0.01064     105.00956    107.47727
  100.0      0.01000     104.99803    107.40636
  100.0      0.01000     104.98636    107.35964
  105.0      0.00952     104.97467    107.33902
  114.0      0.00877     104.96285    107.34755
  117.0      0.00855     104.95097    107.39028
  102.0      0.00980     104.93897    107.47491
  111.0      0.00901     104.92689    107.61323
  123.0      0.00813     104.91472    107.82301
  110.0      0.00909     104.90237    108.13229
  120.0      0.00833     104.89000    108.58607
  127.0      0.00787     104.87745    109.26025
  116.0      0.00862     104.86477    110.29556
  113.0      0.00885     104.85193    112.01822
  113.0      0.00885     104.83896    115.45433
  132.0      0.00758     104.82581    123.66563
  156.0      0.00641     104.81252    142.44878
  201.0      0.00498     104.79906    174.76375
  240.0      0.00417     104.78547    202.49236
  218.0      0.00459     104.77167    187.75491
  160.0      0.00625     104.75766    152.95122
  122.0      0.00820     104.74348    128.83044
  116.0      0.00862     104.72910    117.74704
  124.0      0.00806     104.71456    112.97903
  128.0      0.00781     104.69978    110.72987
  118.0      0.00847     104.68478    109.41544
  106.0      0.00943     104.66956    108.80490
  103.0      0.00971     104.65412    108.20518
  118.0      0.00847     104.63847    108.90125
  116.0      0.00862     104.62258    109.11634
  95.0       0.01053     104.60643    108.46527
  109.0      0.00917     104.59007    108.36083
  119.0      0.00840     104.57341    108.30122
  105.0      0.00952     104.55653    108.27718
  94.0       0.01064     104.53938    108.28229
  99.0       0.01010     104.52197    108.31219
  105.0      0.00952     104.50429    108.36394
  105.0      0.00952     104.48636    108.43565
  98.0       0.01020     104.46809    108.52598
  109.0      0.00917     104.44961    108.63454
  112.0      0.00893     104.43082    108.76102
  107.0      0.00935     104.41169    108.90572
  105.0      0.00952     104.39234    109.06950
  96.0       0.01042     104.37266    109.25311
  95.0       0.01053     104.35265    109.45812
  113.0      0.00885     104.33238    109.68620
  102.0      0.00980     104.31174    109.93947
  115.0      0.00870     104.29085    110.22095
  108.0      0.00926     104.26958    110.53368
  104.0      0.00962     104.24802    110.88235
  112.0      0.00893     104.22613    111.27233
  106.0      0.00943     104.20392    112.33630
  104.0      0.00962     104.18139    112.87663
  108.0      0.00926     104.15853    113.64265
  109.0      0.00917     104.13525    114.53574
  116.0      0.00862     104.11172    115.70217
  104.0      0.00962     104.08782    116.84491
  99.0       0.01010     104.06358    117.44698
  113.0      0.00885     104.03897    117.94543
  119.0      0.00840     104.01404    118.76333
  108.0      0.00926     103.98869    119.91919
  126.0      0.00794     103.96306    121.35150
  115.0      0.00870     103.93704    123.04724
  111.0      0.00901     103.91068    125.03941
  114.0      0.00877     103.88391    127.39149
  104.0      0.00962     103.85681    130.18816
  120.0      0.00833     103.82935    133.54718
  126.0      0.00794     103.80151    137.63040
  136.0      0.00735     103.77332    142.65816
  142.0      0.00704     103.74472    148.95331
  131.0      0.00763     103.71579    156.97899
  159.0      0.00629     103.68644    167.44713
  146.0      0.00685     103.65678    181.42668
  164.0      0.00610     103.62671    200.98613
  229.0      0.00437     103.59624    230.15564
  241.0      0.00415     103.56544    279.35559
  346.0      0.002890    103.53425    374.26804
  495.0      0.002020    103.50265    561.53925
  842.0      0.001188    103.47070    892.10297
  1266.0     0.000790    103.43837    1345.15039
  1980.0     0.000505    103.40562    1884.01440
  2445.0     0.000409    103.37257    2295.65967
  2182.0     0.000458    103.33907    2109.17627
  1711.0     0.000584    103.30522    1647.14917
  2131.0     0.000469    103.27095    1523.63831
  2912.0     0.0003434   103.23637    1728.50708
  1993.0     0.000502    103.20135    1508.98438
  1087.0     0.000920    103.16597    913.80536
  598.0      0.001672    103.13023    511.11499
  411.0      0.002433    103.09413    346.03027
  308.0      0.003247    103.05765    298.46713
  301.0      0.003322    103.02077    311.66544
  354.0      0.002825    102.98348    400.17365
  558.0      0.001792    102.94587    589.80853
  867.0      0.001153    102.90787    806.53851
  800.0      0.001250    102.86950    799.85809
  547.0      0.001828    102.83079    598.17743
  389.0      0.002571    102.79163    391.56091
  271.0      0.00369     102.75220    261.13397
  191.0      0.00524     102.71234    198.48036
  167.0      0.00599     102.67215    169.86559
  151.0      0.00662     102.63157    154.70744
  145.0      0.00690     102.59065    145.05632
  138.0      0.00725     102.54936    138.25984
  122.0      0.00820     102.50774    133.23079
  118.0      0.00847     102.46577    130.26155
  112.0      0.00893     102.42344    127.32716
  94.0       0.01064     102.38075    125.03694
  101.0      0.00990     102.33768    123.25928
  119.0      0.00840     102.29433    121.91367
  109.0      0.00917     102.25061    121.00660
  105.0      0.00952     102.20660    120.45906
  132.0      0.00758     102.16216    120.36655
  128.0      0.00781     102.11747    120.86455
  118.0      0.00847     102.07243    122.26300
  130.0      0.00769     102.02706    125.47437
  136.0      0.00735     101.98138    133.73102
  151.0      0.00662     101.93532    155.78857
  213.0      0.00469     101.88902    203.04355
  278.0      0.00360     101.84239    266.28812
  280.0      0.00357     101.79547    278.18341
  221.0      0.00452     101.74825    219.30351
  172.0      0.00581     101.70069    164.21687
  158.0      0.00633     101.65284    135.52370
  132.0      0.00758     101.60470    123.93268
  118.0      0.00847     101.55630    119.08151
  128.0      0.00781     101.50761    116.52371
  122.0      0.00820     101.45863    114.95985
  112.0      0.00893     101.40936    113.97397
  109.0      0.00917     101.35980    113.37797
  114.0      0.00877     101.31004    113.07444
  124.0      0.00806     101.25996    113.01288
  109.0      0.00917     101.20968    113.17346
  105.0      0.00952     101.15911    113.55800
  117.0      0.00855     101.10827    114.18871
  110.0      0.00909     101.05721    115.10876
  115.0      0.00870     101.00594    116.38973
  124.0      0.00806     100.95439    118.14368
  124.0      0.00806     100.90265    120.54331
  131.0      0.00763     100.85064    123.87541
  133.0      0.00752     100.79844    128.66541
  149.0      0.00671     100.74604    136.02467
  181.0      0.00552     100.69342    148.09671
  197.0      0.00508     100.64060    168.15195
  213.0      0.00469     100.58759    202.14989
  297.0      0.003367    100.53437    272.01929
  457.0      0.002188    100.48100    435.23914
  767.0      0.001304    100.42739    725.41199
  1051.0     0.000951    100.37363    983.46735
  889.0      0.001125    100.31971    859.69781
  558.0      0.001792    100.26561    542.00098
  312.0      0.003205    100.21136    323.91388
  219.0      0.00457     100.15699    227.47919
  192.0      0.00521     100.10241    196.14705
  163.0      0.00613     100.04774    179.63911
  163.0      0.00613     99.99293     158.14203
  144.0      0.00694     99.93800     139.54309
  117.0      0.00855     99.88287     127.53439
  116.0      0.00862     99.82773     120.49477
  116.0      0.00862     99.77242     116.17049
  117.0      0.00855     99.71700     113.20741
  103.0      0.00971     99.66149     111.00425
  122.0      0.00820     99.60590     109.29320
  116.0      0.00862     99.55024     107.92942
  104.0      0.00962     99.49447     106.67274
  106.0      0.00943     99.43862     105.76005
  93.0       0.01075     99.38270     104.99359
  107.0      0.00935     99.32672     104.34130
  99.0       0.01010     99.27073     103.78010
  95.0       0.01053     99.21466     103.29182
  101.0      0.00990     99.15853     102.86321
  90.0       0.01111     99.10239     102.48364
  85.0       0.01176     99.04620     102.14468
  111.0      0.00901     98.99001     101.83994
  86.0       0.01163     98.93378     101.56396
  110.0      0.00909     98.87759     101.31261
  108.0      0.00926     98.82133     101.08220
  99.0       0.01010     98.76512     100.86985
  113.0      0.00885     98.70888     100.67319
  92.0       0.01087     98.65268     100.49014
  90.0       0.01111     98.59649     100.31907
  108.0      0.00926     98.54034     100.15851
  105.0      0.00952     98.48418     100.00713
  107.0      0.00935     98.42814     99.86407
  107.0      0.00935     98.37212     99.72826
  116.0      0.00862     98.31614     99.59900
  96.0       0.01042     98.26022     99.47558
  119.0      0.00840     98.20434     99.35738
  103.0      0.00971     98.14858     99.24400
  111.0      0.00901     98.09288     99.13487
  88.0       0.01136     98.03726     99.18636
  104.0      0.00962     97.98178     99.09215
  83.0       0.01205     97.92633     99.00163
  103.0      0.00971     97.87103     98.91474
  98.0       0.01020     97.81582     98.83121
  117.0      0.00855     97.76078     98.75095
  106.0      0.00943     97.70581     98.67377
  88.0       0.01136     97.65097     98.59959
  91.0       0.01099     97.59632     98.52845
  103.0      0.00971     97.54173     98.47108
  102.0      0.00980     97.48739     98.91401
  94.0       0.01064     97.43312     98.87204
  86.0       0.01163     97.37904     98.83437
  94.0       0.01064     97.32513     98.80123
  104.0      0.00962     97.27142     98.77285
  102.0      0.00980     97.21789     98.74957
  90.0       0.01111     97.16453     98.73174
  95.0       0.01053     97.11136     98.71991
  93.0       0.01075     97.05838     98.71460
  99.0       0.01010     97.00562     98.24944
  105.0      0.00952     96.95307     98.27457
  85.0       0.01176     96.90074     98.30813
  88.0       0.01136     96.84862     98.35144
  88.0       0.01136     96.79673     98.51685
  97.0       0.01031     96.74507     98.58836
  114.0      0.00877     96.69367     98.67576
  106.0      0.00943     96.64249     98.78216
  100.0      0.01000     96.59158     98.91161
  87.0       0.01149     96.54094     99.06914
  94.0       0.01064     96.49052     99.26163
  104.0      0.00962     96.44041     99.49812
  91.0       0.01099     96.39058     99.79123
  106.0      0.00943     96.34097     100.15876
  116.0      0.00862     96.29172     100.62622
  105.0      0.00952     96.24268     101.23225
  97.0       0.01031     96.19398     102.03619
  97.0       0.01031     96.14556     104.25548
  107.0      0.00935     96.09744     105.86996
  112.0      0.00893     96.04967     108.26128
  119.0      0.00840     96.00217     112.21606
  134.0      0.00746     95.95501     120.81000
  163.0      0.00613     95.90820     145.47952
  203.0      0.00493     95.86168     208.45404
  274.0      0.00365     95.81551     308.35315
  309.0      0.003236    95.76964     347.23679
  238.0      0.00420     95.72416     262.20419
  164.0      0.00610     95.67899     175.68158
  131.0      0.00763     95.63421     134.16772
  142.0      0.00704     95.58976     120.40245
  128.0      0.00781     95.54566     116.03780
  112.0      0.00893     95.50196     114.57998
  124.0      0.00806     95.45861     114.53786
  120.0      0.00833     95.41563     115.55970
  131.0      0.00763     95.37302     117.61277
  138.0      0.00725     95.33080     120.87724
  143.0      0.00699     95.28895     125.77831
  149.0      0.00671     95.24751     133.19830
  159.0      0.00629     95.20644     145.26305
  182.0      0.00549     95.16578     167.95534
  242.0      0.00413     95.12550     216.45876
  313.0      0.003195    95.08563     316.38321
  465.0      0.002151    95.04617     483.30731
  638.0      0.001567    95.00710     656.15295
  673.0      0.001486    94.96849     645.58899
  436.0      0.002294    94.93021     468.31516
  294.0      0.003401    94.89240     308.91763
  209.0      0.00478     94.85502     217.09210
  166.0      0.00602     94.81803     174.44786
  146.0      0.00685     94.78148     156.11848
  148.0      0.00676     94.74534     148.24899
  139.0      0.00719     94.70966     145.76726
  126.0      0.00794     94.67439     147.28746
  145.0      0.00690     94.63956     152.92807
  152.0      0.00658     94.60515     164.15558
  152.0      0.00658     94.57122     185.79488
  216.0      0.00463     94.53771     232.99341
  315.0      0.003175    94.50465     342.40295
  511.0      0.001957    94.47199     563.43237
  767.0      0.001304    94.43980     884.55762
  965.0      0.001036    94.40808     1065.73376
  754.0      0.001326    94.37681     853.82458
  487.0      0.002053    94.34599     541.51385
  307.0      0.003257    94.31560     339.95474
  261.0      0.00383     94.28568     255.85779
  294.0      0.003401    94.25620     263.14090
  339.0      0.002950    94.22718     360.07785
  511.0      0.001957    94.19862     493.96210
  445.0      0.002247    94.17052     472.93091
  295.0      0.003390    94.14285     315.52673
  194.0      0.00515     94.11565     199.83588
  124.0      0.00806     94.08892     150.31169
  139.0      0.00719     94.06267     132.21281
  128.0      0.00781     94.03687     123.81145
  136.0      0.00735     94.01151     118.63141
  115.0      0.00870     93.98663     115.05132
  95.0       0.01053     93.96220     112.46152
  123.0      0.00813     93.93822     110.53402
  107.0      0.00935     93.91471     109.07650
  109.0      0.00917     93.89169     107.96368
  103.0      0.00971     93.86908     107.11742
  109.0      0.00917     93.84698     106.48554
  83.0       0.01205     93.82531     106.03189
  89.0       0.01124     93.80408     105.73269
  100.0      0.01000     93.78333     105.57316
  102.0      0.00980     93.76302     105.54496
  96.0       0.01042     93.74318     105.64574
  107.0      0.00935     93.72379     105.87844
  113.0      0.00885     93.70490     106.25188
  110.0      0.00909     93.68639     106.78040
  99.0       0.01010     93.66837     107.48666
  103.0      0.00971     93.65080     108.40194
  113.0      0.00885     93.63366     109.57103
  92.0       0.01087     93.61697     111.05717
  112.0      0.00893     93.60075     112.94778
  113.0      0.00885     93.58494     115.37155
  114.0      0.00877     93.56960     118.51383
  130.0      0.00769     93.55468     122.16013
  141.0      0.00709     93.54021     127.76981
  152.0      0.00658     93.52615     135.54712
  166.0      0.00602     93.51253     146.79921
  176.0      0.00568     93.49937     164.41545
  194.0      0.00515     93.48660     196.85930
  269.0      0.00372     93.47429     268.44684
  454.0      0.002203    93.46237     426.82825
  791.0      0.001264    93.45090     710.21484
  1130.0     0.000885    93.43984     1025.23682
  1047.0     0.000955    93.42917     1028.79236
  722.0      0.001385    93.41896     721.80267
  470.0      0.002128    93.40913     449.14703
  343.0      0.002915    93.39970     306.75800
  289.0      0.003460    93.39068     265.45120
  300.0      0.003333    93.38206     296.91562
  416.0      0.002404    93.37383     401.37744
  621.0      0.001610    93.36599     564.08087
  680.0      0.001471    93.35855     661.85858
  554.0      0.001805    93.35149     552.72156
  400.0      0.002500    93.34482     375.86374
  253.0      0.00395     93.33850     251.79312
  180.0      0.00556     93.33258     186.90314
  160.0      0.00625     93.32701     156.64005
  135.0      0.00741     93.32181     141.55948
  122.0      0.00820     93.31700     132.82384
  120.0      0.00833     93.31250     127.31211
  123.0      0.00813     93.30840     123.95818
  99.0       0.01010     93.30463     122.07689
  90.0       0.01111     93.30117     121.57372
  114.0      0.00877     93.29807     122.53020
  134.0      0.00746     93.29534     125.34895
  153.0      0.00654     93.29292     130.98532
  159.0      0.00629     93.29080     141.97098
  175.0      0.00571     93.28902     165.55943
  207.0      0.00483     93.28756     218.22334
  307.0      0.003257    93.28642     321.85062
  458.0      0.002183    93.28558     462.26181
  507.0      0.001972    93.28502     519.98059
  375.0      0.002667    93.28478     411.26758
  250.0      0.00400     93.28481     275.48114
  190.0      0.00526     93.28517     189.34975
  162.0      0.00617     93.28577     147.80879
  138.0      0.00725     93.28664     129.28511
  107.0      0.00935     93.28782     119.90294
  101.0      0.00990     93.28922     114.19087
  112.0      0.00893     93.29091     110.32096
  121.0      0.00826     93.29282     107.56266
  130.0      0.00769     93.29502     105.53157
  116.0      0.00862     93.29742     104.22630
  103.0      0.00971     93.30010     103.06685
  112.0      0.00893     93.30296     102.18029
  107.0      0.00935     93.30610     101.51183
  90.0       0.01111     93.30943     101.02921
  91.0       0.01099     93.31297     100.72254
  91.0       0.01099     93.31673     100.61093
  98.0       0.01020     93.32067     100.78091
  96.0       0.01042     93.32484     101.48124
  92.0       0.01087     93.32917     103.22377
  99.0       0.01010     93.33368     106.61698
  92.0       0.01087     93.33838     111.52120
  112.0      0.00893     93.34328     114.96904
  119.0      0.00840     93.34830     113.07636
  121.0      0.00826     93.35352     108.71819
  103.0      0.00971     93.35886     105.87206
  91.0       0.01099     93.36435     105.34357
  102.0      0.00980     93.36997     107.67014
  115.0      0.00870     93.37572     115.96468
  125.0      0.00800     93.38165     137.38560
  169.0      0.00592     93.38763     175.22475
  178.0      0.00562     93.39380     205.64091
  170.0      0.00588     93.40001     185.50967
  113.0      0.00885     93.40636     145.37186
  120.0      0.00833     93.41282     119.34464
  108.0      0.00926     93.41933     107.27384
  86.0       0.01163     93.42592     103.28433
  107.0      0.00935     93.43262     101.81707
  94.0       0.01064     93.43937     101.49944
  103.0      0.00971     93.44620     102.41617
  109.0      0.00917     93.45308     106.17327
  122.0      0.00820     93.45998     116.54098
  124.0      0.00806     93.46695     135.90944
  135.0      0.00741     93.47394     153.45348
  145.0      0.00690     93.48100     145.00090
  134.0      0.00746     93.48804     123.44186
  117.0      0.00855     93.49512     108.73516
  100.0      0.01000     93.50220     102.22673
  111.0      0.00901     93.50929     99.79698
  86.0       0.01163     93.51639     98.75483
  87.0       0.01149     93.52345     98.20245
  90.0       0.01111     93.53052     97.89349
  97.0       0.01031     93.53759     97.73904
  96.0       0.01042     93.54460     97.69553
  112.0      0.00893     93.55159     97.73998
  103.0      0.00971     93.55853     97.86134
  103.0      0.00971     93.56539     98.05635
  98.0       0.01020     93.57226     98.32804
  108.0      0.00926     93.57904     98.68454
  99.0       0.01010     93.58575     99.14064
  104.0      0.00962     93.59241     99.71810
  112.0      0.00893     93.59895     100.44939
  106.0      0.00943     93.60541     101.38226
  102.0      0.00980     93.61181     102.35837
  112.0      0.00893     93.61810     103.94690
  106.0      0.00943     93.62428     106.07708
  120.0      0.00833     93.63035     109.01781
  130.0      0.00769     93.63632     113.23711
  116.0      0.00862     93.64214     119.69237
  121.0      0.00826     93.64785     131.25847
  160.0      0.00625     93.65343     155.93661
  205.0      0.00488     93.65887     213.71707
  342.0      0.002924    93.66412     328.65726
  523.0      0.001912    93.66927     484.98514
  538.0      0.001859    93.67425     546.28943
  425.0      0.002353    93.67906     423.39307
  282.0      0.00355     93.68369     275.95584
  195.0      0.00513     93.68817     185.93037
  163.0      0.00613     93.69243     144.76973
  154.0      0.00649     93.69655     127.36182
  130.0      0.00769     93.70044     118.86270
  111.0      0.00901     93.70415     113.88588
  106.0      0.00943     93.70764     110.72305
  100.0      0.01000     93.71092     108.69702
  108.0      0.00926     93.71401     107.46088
  114.0      0.00877     93.71687     106.82924
  109.0      0.00917     93.71951     106.71139
  103.0      0.00971     93.72191     107.08731
  107.0      0.00935     93.72407     108.00072
  118.0      0.00847     93.72599     109.57265
  121.0      0.00826     93.72768     112.03410
  129.0      0.00775     93.72910     115.80869
  141.0      0.00709     93.73029     121.71693
  150.0      0.00667     93.73120     131.82285
  180.0      0.00556     93.73183     153.72736
  252.0      0.00397     93.73222     213.23103
  401.0      0.002494    93.73235     359.74188
  625.0      0.001600    93.73215     603.32709
  706.0      0.001416    93.73167     757.34161
  540.0      0.001852    93.73095     591.77539
  345.0      0.002899    93.72990     351.09567
  228.0      0.00439     93.72858     209.88310
  172.0      0.00581     93.72694     153.49316
  125.0      0.00800     93.72500     133.09116
  133.0      0.00752     93.72273     124.11443
  131.0      0.00763     93.72018     119.70959
  126.0      0.00794     93.71730     118.06825
  114.0      0.00877     93.71409     119.93228
  120.0      0.00833     93.71056     127.22445
  141.0      0.00709     93.70673     147.62555
  163.0      0.00613     93.70253     190.01259
  226.0      0.00442     93.69801     248.33005
  235.0      0.00426     93.69314     271.16156
  209.0      0.00478     93.68793     224.26601
  157.0      0.00637     93.68240     167.57600
  126.0      0.00794     93.67649     132.61746
  107.0      0.00935     93.67024     116.35019
  108.0      0.00926     93.66367     109.26712
  112.0      0.00893     93.65668     105.65420
  103.0      0.00971     93.64936     103.73154
  100.0      0.01000     93.64169     102.20470
  100.0      0.01000     93.63365     101.32118
  108.0      0.00926     93.62522     100.51437
  94.0       0.01064     93.61643     99.90579
  111.0      0.00901     93.60728     99.44016
  91.0       0.01099     93.59775     99.08185
  99.0       0.01010     93.58781     98.80648
  84.0       0.01190     93.57753     98.59731
  91.0       0.01099     93.56686     98.44279
  98.0       0.01020     93.55579     98.33459
  111.0      0.00901     93.54436     98.26714
  96.0       0.01042     93.53253     98.23649
  116.0      0.00862     93.52030     98.36249
  101.0      0.00990     93.50772     98.40298
  88.0       0.01136     93.49471     98.47674
  94.0       0.01064     93.48132     98.58466
  105.0      0.00952     93.46757     98.72874
  92.0       0.01087     93.45338     98.91190
  87.0       0.01149     93.43880     98.91794
  89.0       0.01124     93.42384     99.20009
  92.0       0.01087     93.40847     99.53825
  89.0       0.01124     93.39270     99.94240
  81.0       0.01235     93.37653     100.42558
  107.0      0.00935     93.35997     101.00440
  112.0      0.00893     93.34298     101.70181
  106.0      0.00943     93.32563     102.54768
  93.0       0.01075     93.30788     103.58385
  104.0      0.00962     93.28971     104.86880
  107.0      0.00935     93.27113     106.48454
  103.0      0.00971     93.25216     108.55404
  120.0      0.00833     93.23282     111.25997
  105.0      0.00952     93.21304     114.89397
  114.0      0.00877     93.19288     119.95589
  120.0      0.00833     93.17232     127.74486
  127.0      0.00787     93.15136     140.09985
  159.0      0.00629     93.12997     163.34796
  224.0      0.00446     93.10823     210.35329
  319.0      0.003135    93.08607     301.48788
  449.0      0.002227    93.06353     447.52795
  653.0      0.001531    93.04057     616.44275
  877.0      0.001140    93.01725     724.14349
  702.0      0.001425    92.99352     621.67047
  448.0      0.002232    92.96941     416.88605
  276.0      0.00362     92.94491     266.95425
  191.0      0.00524     92.92001     189.24519
  157.0      0.00637     92.89472     154.94547
  135.0      0.00741     92.86903     139.18213
  122.0      0.00820     92.84301     130.68652
  104.0      0.00962     92.81657     125.65024
  109.0      0.00917     92.78977     122.72070
  115.0      0.00870     92.76261     121.30196
  115.0      0.00870     92.73503     121.11119
  113.0      0.00885     92.70711     122.06277
  104.0      0.00962     92.67882     124.22994
  110.0      0.00909     92.65015     127.61991
  122.0      0.00820     92.62112     133.22021
  141.0      0.00709     92.59177     141.73032
  164.0      0.00610     92.56200     155.25702
  194.0      0.00515     92.53192     179.37123
  245.0      0.00408     92.50145     228.32860
  332.0      0.003012    92.47066     329.52127
  521.0      0.001919    92.43951     512.52063
  814.0      0.001229    92.40800     758.51831
  919.0      0.001088    92.37620     910.18329
  796.0      0.001256    92.34401     839.97009
  602.0      0.001661    92.31152     625.03510
  407.0      0.002457    92.27871     409.54904
  279.0      0.00358     92.24554     271.63443
  214.0      0.00467     92.21207     199.91597
  176.0      0.00568     92.17825     164.89722
  144.0      0.00694     92.14417     146.50568
  136.0      0.00735     92.10975     135.44836
  114.0      0.00877     92.07503     128.14828
  101.0      0.00990     92.03999     123.14970
  123.0      0.00813     92.00465     119.72388
  133.0      0.00752     91.96906     117.46963
  128.0      0.00781     91.93314     116.16541
  115.0      0.00870     91.89697     115.72072
  107.0      0.00935     91.86050     116.15990
  127.0      0.00787     91.82375     117.64289
  133.0      0.00752     91.78674     120.63437
  130.0      0.00769     91.74944     125.91661
  146.0      0.00685     91.71190     136.60039
  168.0      0.00595     91.67410     162.06693
  233.0      0.00429     91.63605     221.76628
  338.0      0.002959    91.59776     331.06906
  435.0      0.002299    91.55926     451.14032
  431.0      0.002320    91.52044     448.08594
  354.0      0.002825    91.48146     329.48065
  245.0      0.00408     91.44221     227.53893
  195.0      0.00513     91.40278     176.79721
  190.0      0.00526     91.36311     162.38927
  202.0      0.00495     91.32327     170.42087
  238.0      0.00420     91.28318     206.38911
  317.0      0.003155    91.24290     293.31082
  449.0      0.002227    91.20245     450.16312
  631.0      0.001585    91.16180     623.80359
  604.0      0.001656    91.12095     629.27148
  432.0      0.002315    91.07996     456.52496
  287.0      0.003484    91.03877     292.74625
  243.0      0.00412     90.99744     197.45973
  176.0      0.00568     90.95592     153.22952
  151.0      0.00662     90.91428     133.26378
  131.0      0.00763     90.87250     122.80482
  120.0      0.00833     90.83056     116.15091
  115.0      0.00870     90.78849     111.57483
  99.0       0.01010     90.74631     108.28838
  107.0      0.00935     90.70397     105.86572
  113.0      0.00885     90.66158     104.05469
  84.0       0.01190     90.61903     102.69780
  88.0       0.01136     90.57638     101.70350
  110.0      0.00909     90.53366     101.02965
  96.0       0.01042     90.49083     100.69845
  81.0       0.01235     90.44794     100.83907
  76.0       0.01316     90.40495     101.72509
  103.0      0.00971     90.36190     103.70119
  111.0      0.00901     90.31878     106.86897
  111.0      0.00901     90.27561     110.29215
  102.0      0.00980     90.23240     112.66885
  99.0       0.01010     90.18913     116.03986
  110.0      0.00909     90.14582     121.47872
  131.0      0.00763     90.10250     123.43784
  130.0      0.00769     90.05914     117.54365
  123.0      0.00813     90.01578     110.13346
  111.0      0.00901     89.97237     105.29179
  87.0       0.01149     89.92901     103.07449
  104.0      0.00962     89.88562     102.72407
  102.0      0.00980     89.84222     103.46908
  104.0      0.00962     89.79888     106.43032
  126.0      0.00794     89.75553     112.68465
  131.0      0.00763     89.71223     125.49001
  157.0      0.00637     89.66895     146.76375
  180.0      0.00556     89.62572     172.06453
  178.0      0.00562     89.58256     181.46719
  150.0      0.00667     89.53943     165.34973
  130.0      0.00769     89.49637     146.42790
  132.0      0.00758     89.45339     139.65724
  143.0      0.00699     89.41047     152.95589
  217.0      0.00461     89.36765     196.71927
  276.0      0.00362     89.32491     274.02225
  328.0      0.003049    89.28228     344.33047
  287.0      0.003484    89.23975     319.78900
  212.0      0.00472     89.19730     234.22093
  158.0      0.00633     89.15500     166.49957
  135.0      0.00741     89.11279     130.67717
  122.0      0.00820     89.07076     115.00566
  119.0      0.00840     89.02884     107.88843
  97.0       0.01031     88.98707     103.95703
  103.0      0.00971     88.94541     101.43256
  109.0      0.00917     88.90395     99.69868
  103.0      0.00971     88.86266     98.47247
  97.0       0.01031     88.82150     97.59230
  99.0       0.01010     88.78053     96.95965
  108.0      0.00926     88.73975     96.51260
  99.0       0.01010     88.69917     96.21046
  86.0       0.01163     88.65876     96.02712
  97.0       0.01031     88.61858     95.94576
  90.0       0.01111     88.57857     95.95630
  84.0       0.01190     88.53880     96.05396
  82.0       0.01220     88.49924     96.23827
  87.0       0.01149     88.45989     96.51254
  96.0       0.01042     88.42081     97.17499
  99.0       0.01010     88.38192     97.66589
  109.0      0.00917     88.34335     97.89233
  107.0      0.00935     88.30494     98.67426
  93.0       0.01075     88.26685     99.64233
  94.0       0.01064     88.22902     100.84516
  105.0      0.00952     88.19143     102.35236
  109.0      0.00917     88.15412     104.26335
  95.0       0.01053     88.11708     106.73074
  101.0      0.00990     88.08036     109.99061
  115.0      0.00870     88.04388     114.45723
  112.0      0.00893     88.00772     121.02541
  128.0      0.00781     87.97187     132.08272
  160.0      0.00625     87.93633     153.75896
  194.0      0.00515     87.90111     197.08272
  256.0      0.00391     87.86620     271.14722
  358.0      0.002793    87.83160     359.76453
  372.0      0.002688    87.79732     389.38931
  302.0      0.003311    87.76340     334.51563
  269.0      0.00372     87.72981     281.03302
  299.0      0.003344    87.69656     281.20731
  369.0      0.002710    87.66366     359.35840
  540.0      0.001852    87.63112     530.80603
  750.0      0.001333    87.59894     765.60284
  889.0      0.001125    87.56712     923.82208
  818.0      0.001222    87.53567     886.46234
  631.0      0.001585    87.50458     700.66595
  398.0      0.002513    87.47388     474.78510
  284.0      0.00352     87.44355     308.74072
  215.0      0.00465     87.41360     216.07448
  161.0      0.00621     87.38406     170.38156
  150.0      0.00667     87.35492     147.16542
  138.0      0.00725     87.32617     133.58832
  102.0      0.00980     87.29780     124.64214
  113.0      0.00885     87.26987     118.50185
  113.0      0.00885     87.24233     114.41943
  102.0      0.00980     87.21519     112.02235
  97.0       0.01031     87.18849     110.80306
  85.0       0.01176     87.16222     109.41472
  92.0       0.01087     87.13635     106.68948
  103.0      0.00971     87.11092     103.70307
  119.0      0.00840     87.08593     101.39806
  98.0       0.01020     87.06136     99.83961
  99.0       0.01010     87.03723     98.81932
  87.0       0.01149     87.01353     98.14284
  95.0       0.01053     86.99029     97.69984
  111.0      0.00901     86.96751     97.44402
  108.0      0.00926     86.94516     97.36089
  106.0      0.00943     86.92326     97.45245
  111.0      0.00901     86.90184     97.73349
  104.0      0.00962     86.88086     98.23292
  104.0      0.00962     86.86033     99.34586
  108.0      0.00926     86.84027     100.46117
  113.0      0.00885     86.82069     102.02945
  108.0      0.00926     86.80155     104.22620
  120.0      0.00833     86.78291     107.86600
  134.0      0.00746     86.76471     112.33018
  122.0      0.00820     86.74699     119.54561
  153.0      0.00654     86.72975     132.31000
  156.0      0.00641     86.71297     157.13985
  208.0      0.00481     86.69669     204.77313
  272.0      0.00368     86.68089     284.68268
  406.0      0.002463    86.66555     386.45007
  448.0      0.002232    86.65070     442.89120
  397.0      0.002519    86.63633     386.47513
  269.0      0.00372     86.62246     284.61789
  195.0      0.00513     86.60903     204.59450
  157.0      0.00637     86.59613     156.84285
  148.0      0.00676     86.58370     131.87956
  129.0      0.00775     86.57175     118.98599
  129.0      0.00775     86.56029     111.62617
  102.0      0.00980     86.54932     106.88390
  110.0      0.00909     86.53883     103.58410
  113.0      0.00885     86.52884     101.18979
  98.0       0.01020     86.51932     99.41027
  99.0       0.01010     86.51028     98.06463
  105.0      0.00952     86.50175     97.15427
  100.0      0.01000     86.49369     96.36947
  103.0      0.00971     86.48613     95.77033
  99.0       0.01010     86.47906     95.32039
  88.0       0.01136     86.47247     94.99389
  88.0       0.01136     86.46636     94.77357
  86.0       0.01163     86.46072     94.64877
  92.0       0.01087     86.45557     94.61407
  88.0       0.01136     86.45091     94.66934
  94.0       0.01064     86.44674     94.82025
  91.0       0.01099     86.44302     95.08011
  93.0       0.01075     86.43983     95.47336
  90.0       0.01111     86.43706     96.04590
  91.0       0.01099     86.43478     96.89498
  91.0       0.01099     86.43301     98.26623
  98.0       0.01020     86.43165     100.76227
  90.0       0.01111     86.43082     105.52271
  104.0      0.00962     86.43044     113.20835
  120.0      0.00833     86.43049     124.81063
  121.0      0.00826     86.43103     133.94572
  124.0      0.00806     86.43204     132.43004
  125.0      0.00800     86.43352     122.91946
  106.0      0.00943     86.43542     113.83856
  98.0       0.01020     86.43780     108.55844
  109.0      0.00917     86.44061     106.56526
  106.0      0.00943     86.44389     106.60793
  82.0       0.01220     86.44759     107.84518
  91.0       0.01099     86.45176     109.95028
  113.0      0.00885     86.45635     112.92268
  110.0      0.00909     86.46136     116.93475
  116.0      0.00862     86.46684     122.33171
  126.0      0.00794     86.47274     129.71069
  130.0      0.00769     86.47904     140.24106
  157.0      0.00637     86.48579     156.52063
  201.0      0.00498     86.49297     184.49548
  256.0      0.00391     86.50055     235.54512
  343.0      0.002915    86.50854     324.92072
  492.0      0.002033    86.51692     461.31293
  676.0      0.001479    86.52573     615.25958
  761.0      0.001314    86.53493     701.50934
  755.0      0.001325    86.54453     729.74414
  782.0      0.001279    86.55451     773.45331
  779.0      0.001284    86.56487     760.06189
  630.0      0.001587    86.57562     614.82214
  424.0      0.002358    86.58678     438.81897
  295.0      0.003390    86.59828     308.98416
  223.0      0.00448     86.61016     231.25821
  192.0      0.00521     86.62238     190.08745
  156.0      0.00641     86.63496     170.57668
  160.0      0.00625     86.64792     165.39810
  194.0      0.00515     86.66121     174.44777
  218.0      0.00459     86.67484     199.63048
  270.0      0.00370     86.68883     234.05853
  285.0      0.00351     86.70311     247.77792
  224.0      0.00446     86.71774     221.19028
  183.0      0.00546     86.73269     187.63605
  158.0      0.00633     86.74798     169.31853
  179.0      0.00559     86.76354     172.49863
  221.0      0.00452     86.77942     206.14613
  269.0      0.00372     86.79559     287.46356
  412.0      0.002427    86.81210     426.41794
  577.0      0.001733    86.82883     570.45551
  536.0      0.001866    86.84589     572.25598
  383.0      0.002611    86.86320     427.71622
  275.0      0.00364     86.88081     284.19678
  223.0      0.00448     86.89865     195.73950
  174.0      0.00575     86.91676     151.92996
  132.0      0.00758     86.93511     131.37206
  119.0      0.00840     86.95372     120.55545
  123.0      0.00813     86.97253     113.83760
  108.0      0.00926     86.99162     109.20628
  102.0      0.00980     87.01091     105.84436
  99.0       0.01010     87.03043     103.32184
  103.0      0.00971     87.05015     101.38383
  103.0      0.00971     87.07005     99.86506
  95.0       0.01053     87.09021     98.65619
  83.0       0.01205     87.11050     97.68344
  84.0       0.01190     87.13100     96.89379
  85.0       0.01176     87.15168     96.37588
  88.0       0.01136     87.17253     95.85403
  94.0       0.01064     87.19355     95.43075
  79.0       0.01266     87.21471     95.09144
  103.0      0.00971     87.23603     94.82492
  90.0       0.01111     87.25749     94.62340
  102.0      0.00980     87.27908     94.48122
  90.0       0.01111     87.30080     94.39482
  102.0      0.00980     87.32265     94.36253
  84.0       0.01190     87.34460     94.38426
  96.0       0.01042     87.36668     94.46181
  85.0       0.01176     87.38885     94.59879
  91.0       0.01099     87.41111     94.80116
  103.0      0.00971     87.43345     95.09003
  109.0      0.00917     87.45585     95.45341
  98.0       0.01020     87.47836     95.92062
  97.0       0.01031     87.50090     96.51608
  93.0       0.01075     87.52348     97.26298
  90.0       0.01111     87.54616     98.22547
  97.0       0.01031     87.56886     99.48293
  88.0       0.01136     87.59156     101.13661
  86.0       0.01163     87.61430     103.36292
  100.0      0.01000     87.63710     106.46916
  111.0      0.00901     87.65987     111.09592
  118.0      0.00847     87.68266     118.89117
  146.0      0.00685     87.70544     133.65732
  162.0      0.00617     87.72819     164.02692
  231.0      0.00433     87.75093     218.65341
  277.0      0.00361     87.77366     295.14102
  302.0      0.003311    87.79635     351.32547
  288.0      0.003472    87.81898     324.17776
  224.0      0.00446     87.84156     249.46117
  178.0      0.00562     87.86409     187.71925
  145.0      0.00690     87.88657     152.24719
  145.0      0.00690     87.90897     136.41217
  132.0      0.00758     87.93128     131.59911
  138.0      0.00725     87.95350     133.11060
  148.0      0.00676     87.97562     140.45317
  164.0      0.00610     87.99765     157.07597
  187.0      0.00535     88.01958     191.25076
  242.0      0.00413     88.04139     254.89430
  356.0      0.002809    88.06304     355.31628
  486.0      0.002058    88.08461     471.33594
  513.0      0.001949    88.10603     517.04462
  424.0      0.002358    88.12726     437.80847
  306.0      0.003268    88.14838     319.61743
  223.0      0.00448     88.16932     228.61424
  180.0      0.00556     88.19008     173.38383
  148.0      0.00676     88.21069     143.60063
  114.0      0.00877     88.23110     127.69450
  103.0      0.00971     88.25130     118.62399
  113.0      0.00885     88.27135     112.58604
  115.0      0.00870     88.29118     108.33372
  103.0      0.00971     88.31080     105.21005
  95.0       0.01053     88.33018     102.85146
  99.0       0.01010     88.34937     101.03659
  103.0      0.00971     88.36829     99.61809
  100.0      0.01000     88.38698     98.49629
  96.0       0.01042     88.40542     97.60303
  104.0      0.00962     88.42363     96.85566
  97.0       0.01031     88.44157     96.06732
  90.0       0.01111     88.45922     95.62167
  92.0       0.01087     88.47663     95.27534
  94.0       0.01064     88.49375     95.01514
  88.0       0.01136     88.51058     94.83145
  85.0       0.01176     88.52712     94.75415
  105.0      0.00952     88.54337     94.70915
  104.0      0.00962     88.55929     94.73063
  95.0       0.01053     88.57492     94.82053
  102.0      0.00980     88.59024     94.98365
  98.0       0.01020     88.60520     95.22787
  98.0       0.01020     88.61987     95.56555
  99.0       0.01010     88.63419     96.01455
  101.0      0.00990     88.64816     96.59978
  84.0       0.01190     88.66180     97.35783
  100.0      0.01000     88.67507     98.34013
  101.0      0.00990     88.68797     99.62350
  117.0      0.00855     88.70052     101.32414
  104.0      0.00962     88.71272     103.62016
  106.0      0.00943     88.72451     106.80418
  123.0      0.00813     88.73592     111.37541
  133.0      0.00752     88.74696     118.36082
  148.0      0.00676     88.75760     130.79768
  173.0      0.00578     88.76785     158.92235
  220.0      0.00455     88.77769     231.55791
  354.0      0.002825    88.78711     386.41025
  549.0      0.001821    88.79615     606.16461
  604.0      0.001656    88.80475     708.97095
  534.0      0.001873    88.81293     550.82495
  326.0      0.003067    88.82069     340.15732
  251.0      0.00398     88.82800     209.61198
  176.0      0.00568     88.83489     152.41139
  152.0      0.00658     88.84134     130.25235
  106.0      0.00943     88.84735     120.52228
  119.0      0.00840     88.85290     115.52364
  104.0      0.00962     88.85799     113.12592
  117.0      0.00855     88.86266     112.74400
  127.0      0.00787     88.86683     114.52549
  124.0      0.00806     88.87055     119.97314
  153.0      0.00654     88.87379     135.21333
  174.0      0.00575     88.87657     176.83167
  227.0      0.00441     88.87887     266.69019
  329.0      0.003040    88.88069     391.62402
  413.0      0.002421    88.88203     442.44110
  230.0      0.00435     88.88288     345.41724
  211.0      0.00474     88.88324     226.19273
  169.0      0.00592     88.88311     154.97719
  139.0      0.00719     88.88249     124.92257
  107.0      0.00935     88.88137     113.61009
  103.0      0.00971     88.87975     110.37139
  122.0      0.00820     88.87762     113.50408
  126.0      0.00794     88.87499     125.00597
  139.0      0.00719     88.87186     141.14748
  158.0      0.00633     88.86821     143.77956
  129.0      0.00775     88.86404     126.99825
  82.0       0.01220     88.85936     110.18846
  114.0      0.00877     88.85417     100.93494
  110.0      0.00909     88.84848     97.08279
  111.0      0.00901     88.84222     95.43302
  85.0       0.01176     88.83546     94.54250
  92.0       0.01087     88.82820     93.92606
  81.0       0.01235     88.82041     93.48685
  80.0       0.01250     88.81207     93.16985
  91.0       0.01099     88.80321     92.94494
  83.0       0.01205     88.79384     92.79440
  89.0       0.01124     88.78391     92.70877
  103.0      0.00971     88.77345     92.97811
  115.0      0.00870     88.76247     93.02405
  106.0      0.00943     88.75098     93.13890
  99.0       0.01010     88.73895     93.33510
  100.0      0.01000     88.72637     93.63338
  100.0      0.01000     88.71328     94.06781
  101.0      0.00990     88.69963     94.69514
  83.0       0.01205     88.68549     95.61915
  101.0      0.00990     88.67078     97.07718
  114.0      0.00877     88.65555     99.69283
  91.0       0.01099     88.63977     104.96257
  131.0      0.00763     88.62347     115.44363
  152.0      0.00658     88.60664     133.26315
  173.0      0.00578     88.58927     155.50468
  174.0      0.00575     88.57138     166.42514
  149.0      0.00671     88.55299     154.32619
  123.0      0.00813     88.53403     136.66655
  122.0      0.00820     88.51456     127.02998
  132.0      0.00758     88.49454     126.16646
  128.0      0.00781     88.47404     127.57400
  113.0      0.00885     88.45299     123.12698
  113.0      0.00885     88.43142     114.26133
  116.0      0.00862     88.40933     106.36883
  103.0      0.00971     88.38674     101.07323
  98.0       0.01020     88.36362     97.98657
  100.0      0.01000     88.33997     96.29506
  95.0       0.01053     88.31583     95.35764
  96.0       0.01042     88.29117     94.81844
  96.0       0.01042     88.26600     94.51344
  93.0       0.01075     88.24033     94.37064
  91.0       0.01099     88.21420     94.35578
  84.0       0.01190     88.18749     94.45261
  93.0       0.01075     88.16035     94.65594
  108.0      0.00926     88.13268     94.96987
  100.0      0.01000     88.10452     95.41018
  98.0       0.01020     88.07589     96.01224
  106.0      0.00943     88.04676     96.83595
  107.0      0.00935     88.01719     97.93730
  112.0      0.00893     87.98708     99.29198
  106.0      0.00943     87.95651     100.78332
  103.0      0.00971     87.92551     102.59254
  106.0      0.00943     87.89403     105.11673
  120.0      0.00833     87.86206     108.75501
  127.0      0.00787     87.82965     114.19611
  125.0      0.00800     87.79680     123.03935
  139.0      0.00719     87.76347     138.86433
  159.0      0.00629     87.72974     168.11911
  228.0      0.00439     87.69552     218.66815
  299.0      0.003344    87.66088     293.12637
  346.0      0.002890    87.62580     370.88620
  352.0      0.002841    87.59032     390.71417
  334.0      0.002994    87.55439     330.59940
  241.0      0.00415     87.51807     252.48088
  178.0      0.00562     87.48129     195.38905
  175.0      0.00571     87.44411     164.65263
  171.0      0.00585     87.40658     153.72427
  177.0      0.00565     87.36859     152.33609
  179.0      0.00559     87.33025     147.79800
  149.0      0.00671     87.29150     136.03419
  143.0      0.00699     87.25240     124.10616
  125.0      0.00800     87.21288     115.82409
  114.0      0.00877     87.17303     111.14960
  100.0      0.01000     87.13278     109.00303
  118.0      0.00847     87.09218     108.44193
  104.0      0.00962     87.05123     108.98273
  117.0      0.00855     87.00994     110.51118
  118.0      0.00847     86.96832     113.15817
  117.0      0.00855     86.92636     117.29541
  108.0      0.00926     86.88403     123.74754
  153.0      0.00654     86.84142     134.44081
  179.0      0.00559     86.79848     153.87923
  163.0      0.00613     86.75523     190.36050
  248.0      0.00403     86.71170     254.72772
  350.0      0.002857    86.66786     353.46118
  452.0      0.002212    86.62371     467.02438
  542.0      0.001845    86.57928     517.67584
  455.0      0.002198    86.53462     448.58618
  308.0      0.003247    86.48966     333.69391
  268.0      0.00373     86.44440     240.47339
  192.0      0.00521     86.39893     181.53180
  147.0      0.00680     86.35320     148.75424
  131.0      0.00763     86.30724     131.29054
  126.0      0.00794     86.26105     121.25967
  126.0      0.00794     86.21464     114.95277
  106.0      0.00943     86.16794     110.69602
  115.0      0.00870     86.12110     107.74599
  92.0       0.01087     86.07403     105.72591
  95.0       0.01053     86.02679     104.43466
  78.0       0.01282     85.97929     103.78885
  90.0       0.01111     85.93166     103.83142
  89.0       0.01124     85.88383     104.74257
  92.0       0.01087     85.83587     107.00954
  102.0      0.00980     85.78773     111.10321
  122.0      0.00820     85.73944     117.20573
  127.0      0.00787     85.69097     124.05568
  121.0      0.00826     85.64241     127.91796
  115.0      0.00870     85.59373     127.56286
  119.0      0.00840     85.54491     127.77166
  134.0      0.00746     85.49594     133.16205
  144.0      0.00694     85.44689     150.17415
  194.0      0.00515     85.39776     190.60274
  257.0      0.00389     85.34853     268.74756
  388.0      0.002577    85.29923     382.67395
  486.0      0.002058    85.24982     475.87033
  463.0      0.002160    85.20035     474.25262
  392.0      0.002551    85.15086     403.26288
  299.0      0.003344    85.10131     302.72821
  221.0      0.00452     85.05170     217.98717
  166.0      0.00602     85.00206     164.86731
  139.0      0.00719     84.95238     135.74574
  122.0      0.00820     84.90272     120.44530
  101.0      0.00990     84.85302     111.99561
  114.0      0.00877     84.80334     106.79031
  115.0      0.00870     84.75364     103.25578
  100.0      0.01000     84.70397     100.71813
  94.0       0.01064     84.65431     98.84243
  88.0       0.01136     84.60471     97.43254
  91.0       0.01099     84.55515     96.36444
  95.0       0.01053     84.50558     95.55584
  103.0      0.00971     84.45608     94.95177
  101.0      0.00990     84.40667     94.51460
  99.0       0.01010     84.35734     94.21854
  90.0       0.01111     84.30807     94.04688
  83.0       0.01205     84.25890     93.98967
  87.0       0.01149     84.20981     94.04254
  90.0       0.01111     84.16083     94.20580
  92.0       0.01087     84.11195     94.48465
  91.0       0.01099     84.06322     94.66019
  88.0       0.01136     84.01456     95.27825
  84.0       0.01190     83.96606     95.99906
  91.0       0.01099     83.91771     96.91811
  93.0       0.01075     83.86955     98.08170
  89.0       0.01124     83.82151     99.55405
  93.0       0.01075     83.77361     101.42701
  100.0      0.01000     83.72590     103.83126
  106.0      0.00943     83.67838     106.95904
  112.0      0.00893     83.63107     111.10763
  117.0      0.00855     83.58393     116.76614
  114.0      0.00877     83.53699     124.87171
  124.0      0.00806     83.49026     137.53458
  166.0      0.00602     83.44379     159.70377
  236.0      0.00424     83.39751     201.26958
  291.0      0.003436    83.35146     276.18326
  382.0      0.002618    83.30566     393.32886
  494.0      0.002024    83.26011     531.53503
  562.0      0.001779    83.21482     610.24860
  528.0      0.001894    83.16980     570.91864
  422.0      0.002370    83.12505     458.52628
  324.0      0.003086    83.08057     340.75510
  253.0      0.00395     83.03635     255.76544
  211.0      0.00474     82.99245     207.62320
  185.0      0.00541     82.94888     182.16440
  180.0      0.00556     82.90559     163.32603
  160.0      0.00625     82.86260     147.48843
  150.0      0.00667     82.81992     137.80664
  140.0      0.00714     82.77761     135.21596
  146.0      0.00685     82.73558     140.40674
  164.0      0.00610     82.69393     155.26166
  188.0      0.00532     82.65259     181.94067
  216.0      0.00463     82.61163     218.53821
  279.0      0.00358     82.57101     249.28755
  278.0      0.00360     82.53079     247.74387
  220.0      0.00455     82.49089     221.11940
  219.0      0.00457     82.45140     199.83232
  201.0      0.00498     82.41227     201.63774
  228.0      0.00439     82.37355     236.35730
  304.0      0.003289    82.33522     308.07932
  390.0      0.002564    82.29731     401.43277
  418.0      0.002392    82.25979     453.08954
  389.0      0.002571    82.22266     401.77396
  269.0      0.00372     82.18597     302.18497
  216.0      0.00463     82.14970     218.73134
  152.0      0.00658     82.11388     166.43877
  127.0      0.00787     82.07847     137.98718
  130.0      0.00769     82.04346     123.38713
  112.0      0.00893     82.00896     115.89204
  117.0      0.00855     81.97490     112.27908
  130.0      0.00769     81.94128     112.17471
  145.0      0.00690     81.90809     116.32018
  113.0      0.00885     81.87539     125.45770
  127.0      0.00787     81.84318     137.71767
  112.0      0.00893     81.81141     144.36552
  133.0      0.00752     81.78012     136.72127
  109.0      0.00917     81.74931     122.41551
  118.0      0.00847     81.71899     110.67888
  101.0      0.00990     81.68917     103.60003
  90.0       0.01111     81.65984     100.36398
  100.0      0.01000     81.63100     99.94392
  117.0      0.00855     81.60266     102.54498
  123.0      0.00813     81.57483     110.59251
  131.0      0.00763     81.54750     128.42027
  149.0      0.00671     81.52068     158.15535
  167.0      0.00599     81.49439     189.58640
  159.0      0.00629     81.46862     192.35246
  144.0      0.00694     81.44334     162.30501
  117.0      0.00855     81.41861     130.31531
  110.0      0.00909     81.39441     109.74020
  92.0       0.01087     81.37075     99.44758
  100.0      0.01000     81.34759     94.94140
  92.0       0.01087     81.32499     93.15293
  98.0       0.01020     81.30290     92.86993
  99.0       0.01010     81.28138     93.62194
  78.0       0.01282     81.26041     94.59117
  95.0       0.01053     81.23995     94.23238
  92.0       0.01087     81.22004     92.53375
  82.0       0.01220     81.20072     90.98745
  84.0       0.01190     81.18192     90.32560
  92.0       0.01087     81.16367     90.80176
  113.0      0.00885     81.14596     92.79104
  117.0      0.00855     81.12884     96.98634
  118.0      0.00847     81.11225     104.02871
  115.0      0.00870     81.09622     113.29275
  121.0      0.00826     81.08076     120.26280
  120.0      0.00833     81.06586     118.02854
  114.0      0.00877     81.05151     108.96353
  98.0       0.01020     81.03770     100.07803
  93.0       0.01075     81.02448     93.90845
  86.0       0.01163     81.01181     90.27226
  85.0       0.01176     80.99969     88.29327
  80.0       0.01250     80.98816     87.20705
  88.0       0.01136     80.97718     86.56624
  90.0       0.01111     80.96677     86.04988
  100.0      0.01000     80.95691     85.72315
  101.0      0.00990     80.94760     85.53770
  88.0       0.01136     80.93890     85.47680
  78.0       0.01282     80.93073     85.48267
  75.0       0.01333     80.92311     85.65641
  81.0       0.01235     80.91605     85.78177
  84.0       0.01190     80.90955     85.97238
  88.0       0.01136     80.90362     86.21741
  86.0       0.01163     80.89823     86.53036
  84.0       0.01190     80.89342     86.92174
  95.0       0.01053     80.88914     87.40630
  93.0       0.01075     80.88543     88.06680
  86.0       0.01163     80.88226     88.80955
  97.0       0.01031     80.87962     89.73468
  105.0      0.00952     80.87758     90.89960
  95.0       0.01053     80.87604     92.38708
  86.0       0.01163     80.87507     94.32280
  93.0       0.01075     80.87463     96.90733
  102.0      0.00980     80.87473     100.50636
  103.0      0.00971     80.87535     105.89330
  129.0      0.00775     80.87653     114.75802
  157.0      0.00637     80.87822     130.39534
  178.0      0.00562     80.88046     157.89478
  215.0      0.00465     80.88321     202.83653
  273.0      0.00366     80.88650     265.99603
  344.0      0.002907    80.89030     330.43774
  386.0      0.002591    80.89460     373.39389
  388.0      0.002577    80.89943     391.01367
  358.0      0.002793    80.90476     356.41159
  305.0      0.003279    80.91061     284.53644
  228.0      0.00439     80.91695     220.56007
  184.0      0.00543     80.92381     173.58472
  151.0      0.00662     80.93117     142.15903
  139.0      0.00719     80.93900     123.15836
  112.0      0.00893     80.94730     112.04967
  110.0      0.00909     80.95611     105.35264
  113.0      0.00885     80.96539     101.56437
  104.0      0.00962     80.97517     99.37798
  107.0      0.00935     80.98538     98.26178
  101.0      0.00990     80.99609     98.01694
  106.0      0.00943     81.00723     98.66974
  92.0       0.01087     81.01884     100.55220
  111.0      0.00901     81.03092     104.82784
  125.0      0.00800     81.04343     114.82836
  154.0      0.00649     81.05639     137.22603
  196.0      0.00510     81.06976     178.83875
  235.0      0.00426     81.08360     234.75157
  219.0      0.00457     81.09784     267.77707
  222.0      0.00450     81.11252     237.97372
  192.0      0.00521     81.12762     182.77010
  131.0      0.00763     81.14310     141.00267
  137.0      0.00730     81.15900     118.82928
  114.0      0.00877     81.17529     109.83382
  118.0      0.00847     81.19199     107.56993
  107.0      0.00935     81.20905     109.32134
  112.0      0.00893     81.22654     115.21220
  121.0      0.00826     81.24437     126.66456
  130.0      0.00769     81.26259     144.96135
  166.0      0.00602     81.28114     168.87361
  184.0      0.00543     81.30006     191.27425
  186.0      0.00538     81.31934     209.54955
  213.0      0.00469     81.33896     236.24458
  228.0      0.00439     81.35892     270.36908
  267.0      0.00375     81.37923     275.93109
  224.0      0.00446     81.39981     233.86212
  171.0      0.00585     81.42074     181.46681
  146.0      0.00685     81.44199     143.37555
  118.0      0.00847     81.46357     121.65072
  97.0       0.01031     81.48538     110.98712
  92.0       0.01087     81.50753     106.15981
  132.0      0.00758     81.52994     104.28074
  100.0      0.01000     81.55265     104.32833
  103.0      0.00971     81.57561     106.38316
  121.0      0.00826     81.59884     111.45515
  128.0      0.00781     81.62233     121.63786
  135.0      0.00741     81.64606     139.82860
  144.0      0.00694     81.67005     168.16408
  194.0      0.00515     81.69427     203.64777
  234.0      0.00427     81.71868     229.70203
  211.0      0.00474     81.74335     224.79103
  194.0      0.00515     81.76821     196.74004
  161.0      0.00621     81.79328     164.96344
  122.0      0.00820     81.81856     138.48126
  112.0      0.00893     81.84401     120.29711
  98.0       0.01020     81.86967     109.19473
  96.0       0.01042     81.89546     102.73583
  98.0       0.01020     81.92146     98.99294
  101.0      0.00990     81.94761     96.81595
  99.0       0.01010     81.97391     95.61164
  93.0       0.01075     82.00034     95.11366
  102.0      0.00980     82.02692     95.24454
  98.0       0.01020     82.05363     96.06924
  93.0       0.01075     82.08045     97.86730
  97.0       0.01031     82.10739     101.47753
  105.0      0.00952     82.13445     109.16308
  127.0      0.00787     82.16157     125.58105
  159.0      0.00629     82.18883     156.64769
  189.0      0.00529     82.21615     203.25862
  211.0      0.00474     82.24354     247.29549
  216.0      0.00463     82.27099     246.58607
  200.0      0.00500     82.29849     201.80209
  166.0      0.00602     82.32607     154.95142
  137.0      0.00730     82.35368     123.81671
  127.0      0.00787     82.38134     107.19482
  116.0      0.00862     82.40899     99.03521
  105.0      0.00952     82.43670     94.91080
  91.0       0.01099     82.46442     92.45992
  88.0       0.01136     82.49213     90.79671
  87.0       0.01149     82.51984     89.62720
  88.0       0.01136     82.54753     88.76746
  88.0       0.01136     82.57521     88.12347
  80.0       0.01250     82.60287     87.63536
  90.0       0.01111     82.63052     87.26392
  97.0       0.01031     82.65810     86.98239
  88.0       0.01136     82.68562     86.82069
  86.0       0.01163     82.71308     86.69462
  86.0       0.01163     82.74049     86.59432
  81.0       0.01235     82.76785     86.53786
  78.0       0.01282     82.79510     86.52161
  81.0       0.01235     82.82225     86.54387
  89.0       0.01124     82.84935     86.60483
  87.0       0.01149     82.87633     86.70647
  88.0       0.01136     82.90321     86.85307
  84.0       0.01190     82.92996     87.05152
  82.0       0.01220     82.95657     87.31297
  85.0       0.01176     82.98308     87.65430
  94.0       0.01064     83.00945     88.10519
  99.0       0.01010     83.03568     88.72130
  84.0       0.01190     83.06174     89.62273
  84.0       0.01190     83.08765     91.05776
  98.0       0.01020     83.11337     93.45061
  98.0       0.01020     83.13894     97.31778
  103.0      0.00971     83.16434     102.89848
  97.0       0.01031     83.18955     109.23132
  114.0      0.00877     83.21452     112.86818
  118.0      0.00847     83.23934     111.24682
  107.0      0.00935     83.26394     107.63998
  117.0      0.00855     83.28835     105.93733
  127.0      0.00787     83.31249     107.75011
  152.0      0.00658     83.33643     114.02843
  163.0      0.00613     83.36015     125.61164
  169.0      0.00592     83.38364     142.42764
  188.0      0.00532     83.40685     160.67599
  194.0      0.00515     83.42982     174.45750
  192.0      0.00521     83.45254     182.43216
  224.0      0.00446     83.47499     182.36626
  192.0      0.00521     83.49716     184.63550
  219.0      0.00457     83.51908     209.81412
  250.0      0.00400     83.54072     265.83264
  339.0      0.002950    83.56206     333.42343
  335.0      0.002985    83.58311     350.42047
  282.0      0.00355     83.60385     290.61871
  213.0      0.00469     83.62429     214.17146
  153.0      0.00654     83.64443     158.82077
  123.0      0.00813     83.66427     127.60303
  140.0      0.00714     83.68375     112.10965
  95.0       0.01053     83.70295     104.32194
  103.0      0.00971     83.72179     99.99226
  111.0      0.00901     83.74032     96.86104
  94.0       0.01064     83.75848     94.58746
  100.0      0.01000     83.77633     92.90095
  97.0       0.01031     83.79384     91.62947
  94.0       0.01064     83.81097     90.65512
  80.0       0.01250     83.82775     89.89568
  96.0       0.01042     83.84416     89.29400
  82.0       0.01220     83.86021     88.81136
  81.0       0.01235     83.87590     88.44057
  83.0       0.01205     83.89121     88.12321
  72.0       0.01389     83.90613     87.86477
  94.0       0.01064     83.92067     87.65467
  96.0       0.01042     83.93484     87.48499
  96.0       0.01042     83.94864     87.34970
  84.0       0.01190     83.96203     87.24427
  94.0       0.01064     83.97502     87.16526
  93.0       0.01075     83.98760     87.11009
  86.0       0.01163     83.99977     87.07699
  86.0       0.01163     84.01157     87.06484
  83.0       0.01205     84.02296     87.07306
  72.0       0.01389     84.03391     87.10165
  74.0       0.01351     84.04449     87.15124
  86.0       0.01163     84.05463     87.22299
  81.0       0.01235     84.06434     87.31885
  79.0       0.01266     84.07365     87.44161
  77.0       0.01299     84.08252     87.59500
  93.0       0.01075     84.09097     87.78426
  98.0       0.01020     84.09900     88.01662
  89.0       0.01124     84.10661     88.30129
  87.0       0.01149     84.11376     88.59095
  86.0       0.01163     84.12051     89.02557
  93.0       0.01075     84.12679     89.56861
  95.0       0.01053     84.13268     90.25652
  105.0      0.00952     84.13809     91.14331
  95.0       0.01053     84.14310     92.31223
  89.0       0.01124     84.14767     93.90515
  85.0       0.01176     84.15178     96.20973
  91.0       0.01099     84.15546     99.88994
  102.0      0.00980     84.15869     106.44482
  131.0      0.00763     84.16150     118.63973
  145.0      0.00690     84.16386     140.02869
  154.0      0.00649     84.16579     172.38597
  185.0      0.00541     84.16725     209.22249
  204.0      0.00490     84.16828     228.75797
  189.0      0.00529     84.16888     215.98293
  177.0      0.00565     84.16901     183.36032
  154.0      0.00649     84.16872     149.99277
  133.0      0.00752     84.16798     125.97228
  126.0      0.00794     84.16680     111.54967
  111.0      0.00901     84.16521     103.65845
  100.0      0.01000     84.16315     99.42108
  99.0       0.01010     84.16065     97.05105
  91.0       0.01099     84.15774     95.65708
  85.0       0.01176     84.15437     94.81970
  82.0       0.01220     84.15060     94.32277
  79.0       0.01266     84.14635     94.07887
  96.0       0.01042     84.14171     94.07814
  100.0      0.01000     84.13660     94.32121
  89.0       0.01124     84.13108     94.81237
  94.0       0.01064     84.12515     95.56839
  98.0       0.01020     84.11879     96.62539
  94.0       0.01064     84.11201     98.04716
  101.0      0.00990     84.10479     99.95494
  104.0      0.00962     84.09716     102.47723
  104.0      0.00962     84.08913     105.91087
  121.0      0.00826     84.08068     110.89075
  109.0      0.00917     84.07182     118.11364
  122.0      0.00820     84.06258     129.47699
  141.0      0.00709     84.05292     148.04837
  179.0      0.00559     84.04284     178.53139
  246.0      0.00407     84.03236     226.66376
  305.0      0.003279    84.02153     293.59686
  400.0      0.002500    84.01029     370.96204
  503.0      0.001988    83.99863     441.23389
  533.0      0.001876    83.98663     463.42630
  441.0      0.002268    83.97424     406.10248
  368.0      0.002717    83.96147     313.70697
  276.0      0.00362     83.94832     234.15321
  184.0      0.00543     83.93481     179.91360
  161.0      0.00621     83.92094     147.20670
  134.0      0.00746     83.90672     128.53778
  120.0      0.00833     83.89214     117.65685
  115.0      0.00870     83.87720     110.81554
  115.0      0.00870     83.86192     106.15606
  93.0       0.01075     83.84631     102.82236
  95.0       0.01053     83.83036     100.39517
  90.0       0.01111     83.81407     98.64944
  89.0       0.01124     83.79746     97.47649
  101.0      0.00990     83.78055     97.02618
  91.0       0.01099     83.76330     97.16260
  86.0       0.01163     83.74575     98.40578
  83.0       0.01205     83.72789     101.32600
  107.0      0.00935     83.70972     106.43173
  103.0      0.00971     83.69128     113.48359
  109.0      0.00917     83.67254     119.81584
  104.0      0.00962     83.65353     120.33088
  120.0      0.00833     83.63425     114.00454
  109.0      0.00917     83.61469     106.01835
  109.0      0.00917     83.59486     99.59548
  110.0      0.00909     83.57475     95.34219
  101.0      0.00990     83.55443     92.80431
  85.0       0.01176     83.53387     91.33852
  96.0       0.01042     83.51304     90.43497
  91.0       0.01099     83.49197     89.79954
  72.0       0.01389     83.47068     89.33041
  87.0       0.01149     83.44920     88.98070
  106.0      0.00943     83.42747     88.73213
  78.0       0.01282     83.40558     88.56503
  84.0       0.01190     83.38345     88.46428
  81.0       0.01235     83.36115     88.41971
  95.0       0.01053     83.33865     88.42526
  84.0       0.01190     83.31597     88.47845
  87.0       0.01149     83.29314     88.57948
  73.0       0.01370     83.27011     88.73067
  88.0       0.01136     83.24695     88.93668
  85.0       0.01176     83.22363     89.20428
  94.0       0.01064     83.20016     89.54330
  96.0       0.01042     83.17657     89.96722
  89.0       0.01124     83.15286     90.49455
  98.0       0.01020     83.12901     91.15016
  100.0      0.01000     83.10504     91.96831
  85.0       0.01176     83.08099     93.02670
  91.0       0.01099     83.05685     94.33781
  91.0       0.01099     83.03257     96.03468
  101.0      0.00990     83.00822     98.28323
  108.0      0.00926     82.98383     101.38238
  114.0      0.00877     82.95937     105.95817
  117.0      0.00855     82.93484     113.38437
  110.0      0.00909     82.91026     126.38957
  127.0      0.00787     82.88560     149.17795
  177.0      0.00565     82.86095     185.83398
  242.0      0.00413     82.83627     235.83836
  323.0      0.003096    82.81155     284.28812
  308.0      0.003247    82.78683     297.72391
  270.0      0.00370     82.76209     270.96881
  243.0      0.00412     82.73735     240.82603
  208.0      0.00481     82.71265     229.98573
  223.0      0.00448     82.68797     239.35609
  254.0      0.00394     82.66329     264.78351
  264.0      0.00379     82.63866     295.20529
  250.0      0.00400     82.61409     297.30765
  216.0      0.00463     82.58955     256.49387
  182.0      0.00549     82.56509     203.40849
  154.0      0.00649     82.54070     161.03999
  124.0      0.00806     82.51635     133.46338
  121.0      0.00826     82.49213     117.35273
  115.0      0.00870     82.46798     108.29845
  105.0      0.00952     82.44393     102.92163
  96.0       0.01042     82.41998     99.49915
  93.0       0.01075     82.39617     97.02401
  99.0       0.01010     82.37247     95.19884
  96.0       0.01042     82.34891     93.82373
  90.0       0.01111     82.32549     92.77976
  81.0       0.01235     82.30222     91.98946
  88.0       0.01136     82.27911     91.40173
  97.0       0.01031     82.25616     90.98225
  94.0       0.01064     82.23339     90.70865
  93.0       0.01075     82.21081     90.56812
  90.0       0.01111     82.18842     90.55556
  95.0       0.01053     82.16619     90.67310
  91.0       0.01099     82.14419     90.93018
  93.0       0.01075     82.12242     91.34488
  103.0      0.00971     82.10087     91.94620
  97.0       0.01031     82.07952     92.77840
  94.0       0.01064     82.05843     93.90752
  87.0       0.01149     82.03757     95.46699
  103.0      0.00971     82.01696     97.56818
  114.0      0.00877     81.99665     100.55825
  118.0      0.00847     81.97656     105.05264
  114.0      0.00877     81.95675     112.19637
  126.0      0.00794     81.93725     123.86652
  151.0      0.00662     81.91805     142.36694
  172.0      0.00581     81.89912     170.40498
  186.0      0.00538     81.88049     207.70172
  241.0      0.00415     81.86216     246.38052
  274.0      0.00365     81.84419     265.18845
  248.0      0.00403     81.82652     248.00415
  213.0      0.00469     81.80918     209.73938
  178.0      0.00562     81.79220     172.11003
  164.0      0.00610     81.77557     143.59718
  132.0      0.00758     81.75928     124.51803
  111.0      0.00901     81.74338     112.61288
  92.0       0.01087     81.72781     105.36838
  105.0      0.00952     81.71266     100.87222
  99.0       0.01010     81.69786     97.93958
  88.0       0.01136     81.68343     95.98816
  92.0       0.01087     81.66944     94.68912
  110.0      0.00909     81.65584     93.89293
  106.0      0.00943     81.64263     93.53696
  106.0      0.00943     81.62985     93.62623
  91.0       0.01099     81.61749     94.25411
  100.0      0.01000     81.60556     95.68189
  74.0       0.01351     81.59406     98.48698
  101.0      0.00990     81.58299     103.73006
  108.0      0.00926     81.57237     112.81919
  120.0      0.00833     81.56221     126.98247
  141.0      0.00709     81.55251     145.65265
  176.0      0.00568     81.54327     162.93683
  164.0      0.00610     81.53450     166.42809
  153.0      0.00654     81.52619     153.00331
  146.0      0.00685     81.51839     134.75835
  114.0      0.00877     81.51103     121.29291
  138.0      0.00725     81.50420     115.84583
  109.0      0.00917     81.49783     117.90563
  175.0      0.00571     81.49199     122.45596
  138.0      0.00725     81.48663     120.07533
  101.0      0.00990     81.48181     110.20112
  110.0      0.00909     81.47747     100.64117
  101.0      0.00990     81.47366     94.62765
  95.0       0.01053     81.47040     91.69194
  95.0       0.01053     81.46764     90.45883
  79.0       0.01266     81.46543     90.01633
  101.0      0.00990     81.46374     90.01358
  92.0       0.01087     81.46258     90.37952
  81.0       0.01235     81.46199     91.17445
  92.0       0.01087     81.46193     92.62540
  107.0      0.00935     81.46244     95.41188
  106.0      0.00943     81.46350     101.31741
  144.0      0.00694     81.46510     113.78313
  157.0      0.00637     81.46729     136.70238
  169.0      0.00592     81.47002     168.73273
  155.0      0.00645     81.47333     195.94073
  184.0      0.00543     81.47722     191.93361
  160.0      0.00625     81.48168     162.84163
  125.0      0.00800     81.48672     135.04485
  125.0      0.00800     81.49232     118.52291
  113.0      0.00885     81.49853     111.65535
  115.0      0.00870     81.50530     108.86718
  108.0      0.00926     81.51268     105.70440
  101.0      0.00990     81.52067     101.73420
  94.0       0.01064     81.52921     98.26544
  93.0       0.01075     81.53836     95.92781
  93.0       0.01075     81.54809     94.77037
  102.0      0.00980     81.55843     94.73203
  99.0       0.01010     81.56937     95.94766
  95.0       0.01053     81.58092     98.90765
  97.0       0.01031     81.59307     104.38972
  110.0      0.00909     81.60581     112.99024
  126.0      0.00794     81.61916     124.00484
  157.0      0.00637     81.63315     133.23148
  138.0      0.00725     81.64769     134.24419
  128.0      0.00781     81.66286     128.82472
  123.0      0.00813     81.67863     124.83311
  131.0      0.00763     81.69503     127.46439
  153.0      0.00654     81.71204     139.97585
  156.0      0.00641     81.72964     164.63770
  173.0      0.00578     81.74786     201.33444
  228.0      0.00439     81.76665     241.78156
  254.0      0.00394     81.78609     261.97510
  217.0      0.00461     81.80613     242.45641
  189.0      0.00529     81.82680     201.12886
  168.0      0.00595     81.84805     162.30193
  136.0      0.00735     81.86992     134.30127
  114.0      0.00877     81.89237     116.65844
  108.0      0.00926     81.91547     106.32658
  107.0      0.00935     81.93913     100.30717
  103.0      0.00971     81.96342     96.58712
  95.0       0.01053     81.98830     94.09068
  91.0       0.01099     82.01379     92.30174
  98.0       0.01020     82.03989     90.96996
  92.0       0.01087     82.06657     89.95822
  93.0       0.01075     82.09386     89.18153
  98.0       0.01020     82.12170     88.58408
  94.0       0.01064     82.15019     88.12827
  90.0       0.01111     82.17926     87.64719
  102.0      0.00980     82.20889     87.41379
  97.0       0.01031     82.23912     87.27978
  96.0       0.01042     82.26993     87.27213
  96.0       0.01042     82.30133     87.43583
  85.0       0.01176     82.33331     87.90675
  90.0       0.01111     82.36583     88.85144
  97.0       0.01031     82.39895     90.34019
  92.0       0.01087     82.43262     92.04760
  82.0       0.01220     82.46690     92.87997
  80.0       0.01250     82.50170     92.05978
  99.0       0.01010     82.53708     90.58825
  87.0       0.01149     82.57301     89.44777
  92.0       0.01087     82.60950     88.87836
  99.0       0.01010     82.64653     88.78930
  101.0      0.00990     82.68410     89.02736
  83.0       0.01205     82.72221     89.49304
  91.0       0.01099     82.76085     90.15753
  90.0       0.01111     82.80004     91.04182
  98.0       0.01020     82.83976     92.20525
  79.0       0.01266     82.88000     93.75577
  85.0       0.01176     82.92075     95.89545
  85.0       0.01176     82.96202     99.02333
  113.0      0.00885     83.00378     103.89751
  89.0       0.01124     83.04609     111.79272
  116.0      0.00862     83.08887     124.51657
  120.0      0.00833     83.13216     143.50079
  173.0      0.00578     83.17591     168.89993
  188.0      0.00532     83.22016     195.82932
  220.0      0.00455     83.26490     210.84457
  178.0      0.00562     83.31013     203.98589
  174.0      0.00575     83.35580     186.33333
  197.0      0.00508     83.40192     174.19238
  185.0      0.00541     83.44853     174.31239
  194.0      0.00515     83.49557     184.88710
  207.0      0.00483     83.54309     194.19405
  205.0      0.00488     83.59103     186.17404
  164.0      0.00610     83.63940     163.81180
  162.0      0.00617     83.68819     141.68895
  129.0      0.00775     83.73743     127.22057
  117.0      0.00855     83.78707     122.66924
  144.0      0.00694     83.83714     128.78622
  120.0      0.00833     83.88757     144.27084
  136.0      0.00735     83.93842     161.54189
  145.0      0.00690     83.98969     163.59064
  160.0      0.00625     84.04134     145.76091
  105.0      0.00952     84.09334     124.21432
  98.0       0.01020     84.14568     108.56854
  113.0      0.00885     84.19843     99.67214
  100.0      0.01000     84.25155     95.20938
  79.0       0.01266     84.30501     92.98554
  114.0      0.00877     84.35878     91.65614
  91.0       0.01099     84.41293     90.74227
  90.0       0.01111     84.46737     90.08090
  102.0      0.00980     84.52217     89.58915
  90.0       0.01111     84.57726     89.22091
  103.0      0.00971     84.63268     88.94739
  95.0       0.01053     84.68837     88.77924
  90.0       0.01111     84.74436     88.64764
  85.0       0.01176     84.80067     88.57725
  77.0       0.01299     84.85723     88.53543
  88.0       0.01136     84.91405     88.61540
  95.0       0.01053     84.97115     88.81394
  84.0       0.01190     85.02851     89.18197
  69.0       0.01449     85.08611     89.77135
  80.0       0.01250     85.14397     90.59415
  105.0      0.00952     85.20202     91.52599
  94.0       0.01064     85.26032     92.16708
  91.0       0.01099     85.31882     92.08546
  98.0       0.01020     85.37759     91.47258
  90.0       0.01111     85.43651     90.84497
  90.0       0.01111     85.49564     90.49252
  92.0       0.01087     85.55494     90.55200
  86.0       0.01163     85.61442     91.20415
  93.0       0.01075     85.67410     92.75906
  100.0      0.01000     85.73393     95.52473
  85.0       0.01176     85.79389     99.36282
  95.0       0.01053     85.85400     102.82873
  111.0      0.00901     85.91427     103.07596
  99.0       0.01010     85.97467     100.01940
  89.0       0.01124     86.03519     96.50175
  83.0       0.01205     86.09581     94.03182
  88.0       0.01136     86.15653     92.75897
  90.0       0.01111     86.21736     92.35503
  89.0       0.01124     86.27833     92.47782
  89.0       0.01124     86.33935     93.00225
  93.0       0.01075     86.40041     93.75967
  96.0       0.01042     86.46156     94.76810
  95.0       0.01053     86.52275     96.37682
  100.0      0.01000     86.58403     98.89165
  111.0      0.00901     86.64533     103.47449
  124.0      0.00806     86.70666     113.12632
  134.0      0.00746     86.76803     133.41998
  151.0      0.00662     86.82938     169.87529
  196.0      0.00510     86.89081     219.60411
  244.0      0.00410     86.95222     257.61316
  243.0      0.00412     87.01360     245.76540
  197.0      0.00508     87.07496     198.16219
  163.0      0.00613     87.13631     153.19026
  152.0      0.00658     87.19766     124.54651
  128.0      0.00781     87.25898     110.11973
  109.0      0.00917     87.32022     103.69545
  97.0       0.01031     87.38140     100.77209
  106.0      0.00943     87.44255     99.31223
  109.0      0.00917     87.50360     98.58634
  98.0       0.01020     87.56462     98.34905
  87.0       0.01149     87.62552     98.50500
  93.0       0.01075     87.68636     99.02948
  100.0      0.01000     87.74706     99.95514
  94.0       0.01064     87.80771     101.46763
  115.0      0.00870     87.86821     103.63435
  118.0      0.00847     87.92858     106.98193
  107.0      0.00935     87.98884     112.08734
  122.0      0.00820     88.04893     119.83698
  129.0      0.00775     88.10895     131.41582
  132.0      0.00758     88.16879     147.14835
  155.0      0.00645     88.22845     165.76248
  183.0      0.00546     88.28795     182.93652
  192.0      0.00521     88.34728     194.73274
  204.0      0.00490     88.40646     198.57733
  196.0      0.00510     88.46547     193.67268
  204.0      0.00490     88.52422     188.80978
  201.0      0.00498     88.58281     194.83525
  216.0      0.00463     88.64118     216.06364
  257.0      0.00389     88.69937     248.38589
  299.0      0.003344    88.75731     274.03549
  252.0      0.00397     88.81504     268.27112
  193.0      0.00518     88.87252     234.26469
  187.0      0.00535     88.92976     196.47536
  166.0      0.00602     88.98678     168.41066
  153.0      0.00654     89.04357     152.04305
  160.0      0.00625     89.10004     143.95763
  128.0      0.00781     89.15627     138.26114
  160.0      0.00625     89.21222     130.83751
  119.0      0.00840     89.26791     122.44706
  123.0      0.00813     89.32335     115.12595
  115.0      0.00870     89.37845     109.59789
  102.0      0.00980     89.43327     105.73389
  92.0       0.01087     89.48778     103.14879
  87.0       0.01149     89.54201     101.54527
  102.0      0.00980     89.59592     100.38593
  88.0       0.01136     89.64951     99.58727
  93.0       0.01075     89.70277     99.03432
  116.0      0.00862     89.75570     98.66390
  108.0      0.00926     89.80831     98.44032
  83.0       0.01205     89.86057     98.34579
  113.0      0.00885     89.91248     98.36398
  95.0       0.01053     89.96406     98.49325
  90.0       0.01111     90.01529     98.73557
  74.0       0.01351     90.06615     99.09918
  78.0       0.01282     90.11665     99.59914
  97.0       0.01031     90.16679     100.25902
  113.0      0.00885     90.21653     101.11421
  97.0       0.01031     90.26590     102.34163
  102.0      0.00980     90.31493     103.77045
  129.0      0.00775     90.36357     105.75381
  123.0      0.00813     90.41177     108.25656
  132.0      0.00758     90.45959     111.75557
  122.0      0.00820     90.50703     117.02593
  132.0      0.00758     90.55407     125.72763
  146.0      0.00685     90.60072     140.96346
  154.0      0.00649     90.64690     167.17366
  215.0      0.00465     90.69273     208.81262
  261.0      0.00383     90.73810     265.45926
  326.0      0.003067    90.78308     322.96173
  332.0      0.003012    90.82763     346.84689
  305.0      0.003279    90.87173     317.51184
  246.0      0.00407     90.91541     260.36157
  226.0      0.00442     90.95865     206.23676
  190.0      0.00526     91.00148     167.16608
  165.0      0.00606     91.04384     142.92834
  145.0      0.00690     91.08575     129.23503
  128.0      0.00781     91.12724     121.81614
  120.0      0.00833     91.16829     117.84875
  111.0      0.00901     91.20885     115.86328
  112.0      0.00893     91.24901     115.27813
  123.0      0.00813     91.28867     116.08589
  130.0      0.00769     91.32789     118.53403
  128.0      0.00781     91.36664     123.50060
  130.0      0.00769     91.40495     132.22958
  130.0      0.00769     91.44278     146.03528
  152.0      0.00658     91.48014     165.36644
  182.0      0.00549     91.51703     187.60115
  195.0      0.00513     91.55345     204.39366
  208.0      0.00481     91.58942     208.41536
  205.0      0.00488     91.62492     202.85532
  195.0      0.00513     91.65991     190.90057
  180.0      0.00556     91.69444     173.73645
  143.0      0.00699     91.72849     156.81412
  136.0      0.00735     91.76208     144.40456
  137.0      0.00730     91.79519     137.30734
  132.0      0.00758     91.82780     134.94032
  142.0      0.00704     91.85992     136.77264
  160.0      0.00625     91.89158     143.13300
  182.0      0.00549     91.92276     156.12895
  185.0      0.00541     91.95347     181.05035
  204.0      0.00490     91.98365     226.98630
  268.0      0.00373     92.01337     303.63742
  382.0      0.002618    92.04260     411.23172
  470.0      0.002128    92.07134     522.92065
  499.0      0.002004    92.09962     571.65497
  469.0      0.002132    92.12740     515.06268
  372.0      0.002688    92.15469     402.91806
  303.0      0.003300    92.18150     298.40952
  237.0      0.00422     92.20784     224.59909
  199.0      0.00503     92.23368     179.16971
  179.0      0.00559     92.25903     152.98000
  149.0      0.00671     92.28391     137.88744
  145.0      0.00690     92.30828     128.72206
  126.0      0.00794     92.33221     122.76785
  136.0      0.00735     92.35564     118.71072
  124.0      0.00806     92.37857     115.89324
  122.0      0.00820     92.40102     113.92510
  114.0      0.00877     92.42301     112.67391
  117.0      0.00855     92.44451     111.99947
  117.0      0.00855     92.46556     111.86578
  106.0      0.00943     92.48609     112.30516
  111.0      0.00901     92.50616     113.44766
  98.0       0.01020     92.52577     115.58673
  120.0      0.00833     92.54491     119.28260
  114.0      0.00877     92.56354     125.45111
  123.0      0.00813     92.58172     135.33594
  144.0      0.00694     92.59945     150.23169
  193.0      0.00518     92.61670     170.74554
  195.0      0.00513     92.63347     195.07816
  239.0      0.00418     92.64981     215.70483
  218.0      0.00459     92.66566     220.08212
  200.0      0.00500     92.68105     204.71353
  168.0      0.00595     92.69600     180.40480
  159.0      0.00629     92.71048     157.80165
  146.0      0.00685     92.72452     140.51492
  136.0      0.00735     92.73810     128.63559
  127.0      0.00787     92.75121     121.01714
  109.0      0.00917     92.76390     116.33434
  101.0      0.00990     92.77615     113.52444
  112.0      0.00893     92.78795     111.85769
  116.0      0.00862     92.79930     110.94518
  118.0      0.00847     92.81022     110.58536
  107.0      0.00935     92.82070     110.69434
  111.0      0.00901     92.83076     111.26111
  88.0       0.01136     92.84038     112.32730
  109.0      0.00917     92.84957     113.97651
  122.0      0.00820     92.85833     116.32201
  123.0      0.00813     92.86668     119.47848
  115.0      0.00870     92.87461     123.50560
  142.0      0.00704     92.88213     128.40251
  144.0      0.00694     92.88922     134.60556
  159.0      0.00629     92.89592     143.85294
  171.0      0.00585     92.90219     159.41797
  189.0      0.00529     92.90806     186.04839
  230.0      0.00435     92.91354     229.19643
  306.0      0.003268    92.91860     292.33517
  342.0      0.002924    92.92329     370.99271
  446.0      0.002242    92.92759     442.86340
  473.0      0.002114    92.93148     472.59683
  444.0      0.002252    92.93501     449.16180
  390.0      0.002564    92.93813     391.18106
  330.0      0.003030    92.94088     320.72595
  299.0      0.003344    92.94325     256.80209
  220.0      0.00455     92.94526     208.44606
  180.0      0.00556     92.94691     175.39595
  167.0      0.00599     92.94818     153.92883
  162.0      0.00617     92.94910     140.24098
  126.0      0.00794     92.94964     131.47377
  107.0      0.00935     92.94984     125.76202
  118.0      0.00847     92.94968     122.01700
  118.0      0.00847     92.94920     119.66692
  123.0      0.00813     92.94833     118.48221
  126.0      0.00794     92.94715     118.50041
  125.0      0.00800     92.94563     120.01543
  139.0      0.00719     92.94376     123.57514
  142.0      0.00704     92.94158     129.89253
  137.0      0.00730     92.93907     139.50684
  148.0      0.00676     92.93623     152.18730
  161.0      0.00621     92.93306     167.13786
  178.0      0.00562     92.92958     182.60692
  182.0      0.00549     92.92581     192.41689
  184.0      0.00543     92.92171     189.31143
  157.0      0.00637     92.91733     175.78320
  151.0      0.00662     92.91263     159.75394
  142.0      0.00704     92.90762     145.06076
  120.0      0.00833     92.90234     132.94432
  101.0      0.00990     92.89677     124.05711
  103.0      0.00971     92.89090     118.22330
  124.0      0.00806     92.88476     114.75825
  126.0      0.00794     92.87834     112.94862
  114.0      0.00877     92.87164     112.32286
  115.0      0.00870     92.86468     112.64223
  114.0      0.00877     92.85744     113.89140
  118.0      0.00847     92.84995     116.33324
  126.0      0.00794     92.84220     120.59086
  133.0      0.00752     92.83419     127.99319
  152.0      0.00658     92.82592     140.69511
  170.0      0.00588     92.81741     161.39694
  191.0      0.00524     92.80865     192.16451
  233.0      0.00429     92.79964     231.67952
  272.0      0.00368     92.79043     270.05243
  285.0      0.00351     92.78096     288.65887
  283.0      0.00353     92.77125     278.16949
  234.0      0.00427     92.76134     246.77956
  178.0      0.00562     92.75117     208.51019
  161.0      0.00621     92.74081     174.60950
  151.0      0.00662     92.73023     149.47330
  139.0      0.00719     92.71947     132.56839
  134.0      0.00746     92.70846     121.74731
  122.0      0.00820     92.69726     114.89742
  97.0       0.01031     92.68586     110.44308
  107.0      0.00935     92.67426     107.38551
  102.0      0.00980     92.66247     105.16093
  104.0      0.00962     92.65050     103.46510
  100.0      0.01000     92.63833     102.13155
  105.0      0.00952     92.62599     101.06079
  110.0      0.00909     92.61346     100.18740
  92.0       0.01087     92.60076     99.46744
  94.0       0.01064     92.58789     98.86663
  89.0       0.01124     92.57487     98.36266
  90.0       0.01111     92.56165     97.93886
  101.0      0.00990     92.54829     97.39233
  86.0       0.01163     92.53476     97.09467
  83.0       0.01205     92.52110     96.84737
  94.0       0.01064     92.50727     96.64632
  94.0       0.01064     92.49330     96.48956
  79.0       0.01266     92.47919     96.37737
  92.0       0.01087     92.46493     96.31323
  102.0      0.00980     92.45055     96.30531
  94.0       0.01064     92.43599     96.37016
  105.0      0.00952     92.42133     96.53940
  115.0      0.00870     92.40656     96.86967
  106.0      0.00943     92.39167     97.56126
  107.0      0.00935     92.37664     98.52381
  103.0      0.00971     92.36148     100.00517
  114.0      0.00877     92.34624     102.10381
  97.0       0.01031     92.33088     104.75015
  114.0      0.00877     92.31540     107.42434
  103.0      0.00971     92.29983     108.91514
  99.0       0.01010     92.28416     108.20869
  113.0      0.00885     92.26837     105.69728
  89.0       0.01124     92.25251     102.96710
  97.0       0.01031     92.23654     100.46715
  97.0       0.01031     92.22051     98.58424
  86.0       0.01163     92.20438     97.26657
  113.0      0.00885     92.18816     96.38024
  92.0       0.01087     92.17188     95.78735
  94.0       0.01064     92.15552     95.38013
  87.0       0.01149     92.13908     95.08688
  87.0       0.01149     92.12257     94.95477
  92.0       0.01087     92.10600     94.78202
  87.0       0.01149     92.08938     94.64292
  93.0       0.01075     92.07267     94.52905
  100.0      0.01000     92.05592     94.43484
  92.0       0.01087     92.03910     94.35652
  86.0       0.01163     92.02225     94.29137
  106.0      0.00943     92.00536     94.23737
  96.0       0.01042     91.98843     94.19306
  100.0      0.01000     91.97141     94.15727
  88.0       0.01136     91.95438     94.12943
  103.0      0.00971     91.93732     94.10896
  92.0       0.01087     91.92022     94.09564
  93.0       0.01075     91.90310     94.08938
  102.0      0.00980     91.88595     94.09035
  86.0       0.01163     91.86878     94.09890
  92.0       0.01087     91.85159     94.11551
  96.0       0.01042     91.83437     94.14108
  97.0       0.01031     91.81713     94.17674
  82.0       0.01220     91.79989     94.22416
  79.0       0.01266     91.78264     94.28546
  95.0       0.01053     91.76538     94.40301
  105.0      0.00952     91.74812     94.50304
  107.0      0.00935     91.73085     94.62997
  108.0      0.00926     91.71359     94.79275
  100.0      0.01000     91.69633     94.77418
  90.0       0.01111     91.67910     95.06778
  95.0       0.01053     91.66186     95.48835
  96.0       0.01042     91.64463     96.12888
  87.0       0.01149     91.62742     97.14244
  92.0       0.01087     91.61022     98.73611
  106.0      0.00943     91.59307     101.11137
  93.0       0.01075     91.57595     104.34982
  100.0      0.01000     91.55883     108.09488
  115.0      0.00870     91.54174     111.01224
  124.0      0.00806     91.52470     111.31163
  117.0      0.00855     91.50770     108.76131
  110.0      0.00909     91.49072     105.18829
  107.0      0.00935     91.47382     102.02087
  100.0      0.01000     91.45693     99.71577
  96.0       0.01042     91.44010     98.22130
  104.0      0.00962     91.42334     97.35130
  101.0      0.00990     91.40660     96.89765
  95.0       0.01053     91.38995     96.70443
  98.0       0.01020     91.37335     96.67786
  94.0       0.01064     91.35681     96.77132
  88.0       0.01136     91.34034     96.98067
  95.0       0.01053     91.32394     97.27811
  94.0       0.01064     91.30762     97.68970
  102.0      0.00980     91.29135     98.24501
  107.0      0.00935     91.27519     99.00308
  90.0       0.01111     91.25910     100.08118
  88.0       0.01136     91.24310     101.69892
  88.0       0.01136     91.22720     104.21320
  100.0      0.01000     91.21136     108.09453
  121.0      0.00826     91.19562     113.77161
  131.0      0.00763     91.17999     121.28619
  132.0      0.00758     91.16448     129.56819
  139.0      0.00719     91.14906     135.47273
  134.0      0.00746     91.13373     135.70355
  125.0      0.00800     91.11852     131.81607
  127.0      0.00787     91.10342     128.48756
  136.0      0.00735     91.08846     129.41054
  130.0      0.00769     91.07362     137.38945
  152.0      0.00658     91.05889     154.65582
  182.0      0.00549     91.04429     181.39995
  205.0      0.00488     91.02982     212.23447
  224.0      0.00446     91.01550     231.43312
  203.0      0.00493     91.00130     222.82735
  191.0      0.00524     90.98724     194.22176
  166.0      0.00602     90.97333     164.08461
  150.0      0.00667     90.95957     141.21049
  138.0      0.00725     90.94596     126.81300
  117.0      0.00855     90.93251     118.74591
  121.0      0.00826     90.91921     114.66963
  94.0       0.01064     90.90608     112.81842
  92.0       0.01087     90.89311     112.35964
  106.0      0.00943     90.88033     112.58671
  118.0      0.00847     90.86770     113.47916
  108.0      0.00926     90.85526     115.02146
  136.0      0.00735     90.84298     117.28979
  132.0      0.00758     90.83092     120.45676
  136.0      0.00735     90.81903     124.83521
  115.0      0.00870     90.80733     130.95238
  146.0      0.00685     90.79581     139.65643
  152.0      0.00658     90.78452     152.20628
  167.0      0.00599     90.77344     170.37381
  180.0      0.00556     90.76254     196.40628
  214.0      0.00467     90.75187     232.25771
  301.0      0.003322    90.74139     277.87665
  325.0      0.003077    90.73116     328.31454
  395.0      0.002532    90.72115     371.57019
  411.0      0.002433    90.71135     391.88226
  435.0      0.002299    90.70178     382.77658
  364.0      0.002747    90.69246     357.62189
  341.0      0.002933    90.68338     336.35623
  329.0      0.003040    90.67454     328.18851
  314.0      0.003185    90.66595     328.95291
  342.0      0.002924    90.65762     323.93744
  337.0      0.002967    90.64954     300.93213
  251.0      0.00398     90.64171     264.83859
  238.0      0.00420     90.63416     228.70630
  204.0      0.00490     90.62686     200.18884
  207.0      0.00483     90.61985     181.58084
  186.0      0.00538     90.61312     172.96637
  169.0      0.00592     90.60664     173.48679
  202.0      0.00495     90.60049     181.14940
  186.0      0.00538     90.59461     191.41464
  173.0      0.00578     90.58904     196.84219
  184.0      0.00543     90.58372     195.26259
  172.0      0.00581     90.57874     194.28545
  193.0      0.00518     90.57407     201.08066
  190.0      0.00526     90.56969     217.53012
  213.0      0.00469     90.56567     239.77094
  251.0      0.00398     90.56194     256.37863
  225.0      0.00444     90.55854     253.29187
  230.0      0.00435     90.55547     230.06306
  197.0      0.00508     90.55273     199.54170
  174.0      0.00575     90.55034     171.92679
  155.0      0.00645     90.54828     150.73204
  148.0      0.00676     90.54658     136.02365
  132.0      0.00758     90.54521     126.66515
  109.0      0.00917     90.54422     121.31989
  130.0      0.00769     90.54358     118.84834
  136.0      0.00735     90.54330     118.26583
  135.0      0.00741     90.54339     118.34549
  149.0      0.00671     90.54388     117.36124
  122.0      0.00820     90.54472     114.44474
  113.0      0.00885     90.54592     110.64288
  107.0      0.00935     90.54754     107.16866
  112.0      0.00893     90.54955     104.47018
  110.0      0.00909     90.55196     102.54096
  111.0      0.00901     90.55475     101.20877
  99.0       0.01010     90.55797     100.28152
  100.0      0.01000     90.56158     99.61082
  102.0      0.00980     90.56559     99.10519
  97.0       0.01031     90.57003     98.71428
  101.0      0.00990     90.57490     98.40017
  109.0      0.00917     90.58019     98.18609
  100.0      0.01000     90.58590     98.02002
  99.0       0.01010     90.59205     97.91256
  104.0      0.00962     90.59865     97.87215
  101.0      0.00990     90.60566     97.87629
  100.0      0.01000     90.61314     97.93773
  96.0       0.01042     90.62106     98.06078
  92.0       0.01087     90.62946     98.25252
  85.0       0.01176     90.63829     98.52380
  92.0       0.01087     90.64757     98.89139
  109.0      0.00917     90.65733     99.40178
  101.0      0.00990     90.66756     100.06024
  100.0      0.01000     90.67828     100.96549
  114.0      0.00877     90.68945     102.25668
  114.0      0.00877     90.70111     104.19556
  107.0      0.00935     90.71325     107.05878
  103.0      0.00971     90.72588     111.28846
  106.0      0.00943     90.73901     117.25051
  110.0      0.00909     90.75262     125.00967
  125.0      0.00800     90.76672     133.77849
  143.0      0.00699     90.78133     141.01404
  136.0      0.00735     90.79645     142.98500
  129.0      0.00775     90.81206     138.85858
  138.0      0.00725     90.82819     131.96840
  117.0      0.00855     90.84482     125.61178
  116.0      0.00862     90.86199     121.20997
  112.0      0.00893     90.87965     119.08084
  116.0      0.00862     90.89785     119.21509
  126.0      0.00794     90.91656     121.69715
  132.0      0.00758     90.93581     126.97441
  158.0      0.00633     90.95557     135.98660
  163.0      0.00613     90.97588     150.12766
  177.0      0.00565     90.99673     170.92239
  194.0      0.00515     91.01809     199.05829
  207.0      0.00483     91.03999     232.38763
  258.0      0.00388     91.06244     266.10181
  258.0      0.00388     91.08543     298.27170
  292.0      0.003425    91.10897     326.66129
  321.0      0.003115    91.13304     337.69623
  306.0      0.003268    91.15766     318.53827
  254.0      0.00394     91.18282     276.88840
  237.0      0.00422     91.20856     231.06799
  186.0      0.00538     91.23482     192.51071
  169.0      0.00592     91.26163     164.08653
  143.0      0.00699     91.28899     144.62428
  138.0      0.00725     91.31691     131.85240
  124.0      0.00806     91.34540     123.60059
  114.0      0.00877     91.37442     118.22940
  113.0      0.00885     91.40401     114.66022
  117.0      0.00855     91.43414     112.25616
  114.0      0.00877     91.46481     110.68786
  138.0      0.00725     91.49608     109.78039
  115.0      0.00870     91.52789     109.51512
  101.0      0.00990     91.56023     109.96997
  121.0      0.00826     91.59315     111.32876
  117.0      0.00855     91.62661     113.87034
  133.0      0.00752     91.66064     117.92481
  119.0      0.00840     91.69521     123.76263
  126.0      0.00794     91.73034     131.36555
  137.0      0.00730     91.76600     139.92990
  168.0      0.00595     91.80222     147.09534
  173.0      0.00578     91.83900     149.31195
  138.0      0.00725     91.87634     145.07141
  134.0      0.00746     91.91418     136.95351
  144.0      0.00694     91.95258     128.31931
  124.0      0.00806     91.99152     120.99730
  117.0      0.00855     92.03101     115.47104
  106.0      0.00943     92.07105     111.62764
  143.0      0.00699     92.11160     109.15138
  115.0      0.00870     92.15268     107.70405
  126.0      0.00794     92.19427     107.01172
  101.0      0.00990     92.23644     106.89288
  107.0      0.00935     92.27909     107.25642
  110.0      0.00909     92.32227     108.09045
  104.0      0.00962     92.36597     109.46436
  128.0      0.00781     92.41016     111.56377
  121.0      0.00826     92.45488     114.78871
  129.0      0.00775     92.50011     119.65852
  119.0      0.00840     92.54582     128.07224
  123.0      0.00813     92.59203     141.76279
  150.0      0.00667     92.63873     162.99124
  189.0      0.00529     92.68592     193.17342
  218.0      0.00459     92.73361     230.43744
  250.0      0.00400     92.78175     266.43948
  273.0      0.00366     92.83037     288.82550
  280.0      0.00357     92.87944     288.51193
  263.0      0.00380     92.92900     263.63681
  207.0      0.00483     92.97902     226.00235
  174.0      0.00575     93.02946     190.52129
  164.0      0.00610     93.08034     164.04054
  159.0      0.00629     93.13166     147.23756
  140.0      0.00714     93.18343     138.42792
  129.0      0.00775     93.23563     135.23909
  134.0      0.00746     93.28820     134.24429
  130.0      0.00769     93.34121     132.36571
  126.0      0.00794     93.39460     129.31497
  114.0      0.00877     93.44841     126.93481
  111.0      0.00901     93.50260     126.70573
  128.0      0.00781     93.55717     128.78564
  141.0      0.00709     93.61211     131.97408
  132.0      0.00758     93.66739     133.60165
  115.0      0.00870     93.72305     131.30693
  116.0      0.00862     93.77908     125.87447
  116.0      0.00862     93.83540     119.82861
  117.0      0.00855     93.89206     114.74105
  122.0      0.00820     93.94906     111.06962
  120.0      0.00833     94.00637     108.76239
  107.0      0.00935     94.06400     107.62007
  107.0      0.00935     94.12189     107.47280
  108.0      0.00926     94.18008     108.26997
  112.0      0.00893     94.23852     110.09203
  119.0      0.00840     94.29727     113.09610
  117.0      0.00855     94.35625     117.39044
  121.0      0.00826     94.41548     122.79030
  129.0      0.00775     94.47492     128.38672
  130.0      0.00769     94.53459     132.38527
  128.0      0.00781     94.59452     133.47182
  133.0      0.00752     94.65463     131.94920
  127.0      0.00787     94.71490     128.67256
  122.0      0.00820     94.77536     124.14065
  122.0      0.00820     94.83600     119.26434
  115.0      0.00870     94.89682     115.01492
  113.0      0.00885     94.95776     111.83648
  126.0      0.00794     95.01885     109.73843
  123.0      0.00813     95.08006     108.63030
  109.0      0.00917     95.14137     108.27471
  110.0      0.00909     95.20280     108.66540
  108.0      0.00926     95.26431     109.89195
  107.0      0.00935     95.32590     112.25159
  109.0      0.00917     95.38755     116.29150
  116.0      0.00862     95.44926     122.76035
  122.0      0.00820     95.51101     132.40460
  152.0      0.00658     95.57281     145.51498
  178.0      0.00562     95.63458     161.01335
  179.0      0.00559     95.69635     174.91081
  162.0      0.00617     95.75815     180.93600
  167.0      0.00599     95.81991     177.62131
  174.0      0.00575     95.88167     170.66711
  146.0      0.00685     95.94333     164.91113
  167.0      0.00599     96.00494     160.31131
  149.0      0.00671     96.06647     153.94157
  145.0      0.00690     96.12795     144.62393
  134.0      0.00746     96.18931     134.41296
  122.0      0.00820     96.25056     125.44745
  131.0      0.00763     96.31167     118.47588
  125.0      0.00800     96.37262     113.42274
  104.0      0.00962     96.43347     109.92104
  98.0       0.01020     96.49414     107.55206
  91.0       0.01099     96.55463     105.94829
  93.0       0.01075     96.61489     104.83685
  80.0       0.01250     96.67498     104.04047
  94.0       0.01064     96.73486     103.45224
  108.0      0.00926     96.79449     103.01017
  122.0      0.00820     96.85386     102.79022
  101.0      0.00990     96.91300     102.54443
  96.0       0.01042     96.97186     102.42344
  100.0      0.01000     97.03043     102.30552
  93.0       0.01075     97.08872     102.23786
  98.0       0.01020     97.14668     102.21559
  97.0       0.01031     97.20431     102.23675
  98.0       0.01020     97.26161     102.30284
  103.0      0.00971     97.31857     102.42033
  104.0      0.00962     97.37518     102.60232
  85.0       0.01176     97.43138     102.86902
  105.0      0.00952     97.48721     103.24580
  91.0       0.01099     97.54263     103.75506
  117.0      0.00855     97.59765     104.40091
  114.0      0.00877     97.65224     105.13572
  107.0      0.00935     97.70640     105.80898
  110.0      0.00909     97.76007     106.19775
  105.0      0.00952     97.81329     106.11342
  102.0      0.00980     97.86607     106.01883
  109.0      0.00917     97.91835     105.99247
  94.0       0.01064     97.97012     106.13583
  113.0      0.00885     98.02138     106.48043
  114.0      0.00877     98.07212     107.03281
  103.0      0.00971     98.12234     107.80682
  104.0      0.00962     98.17200     108.80971
  117.0      0.00855     98.22111     110.10149
  118.0      0.00847     98.26965     111.78673
  109.0      0.00917     98.31763     114.05051
  118.0      0.00847     98.36501     117.19947
  121.0      0.00826     98.41180     121.69459
  139.0      0.00719     98.45798     128.17531
  139.0      0.00719     98.50353     137.30785
  159.0      0.00629     98.54846     149.72153
  179.0      0.00559     98.59278     165.52333
  188.0      0.00532     98.63645     183.44968
  221.0      0.00452     98.67944     199.63454
  207.0      0.00483     98.72176     208.06749
  208.0      0.00481     98.76344     205.40559
  219.0      0.00457     98.80442     195.29549
  214.0      0.00467     98.84473     185.45702
  192.0      0.00521     98.88432     182.12868
  190.0      0.00526     98.92323     187.50052
  201.0      0.00498     98.96140     198.15987
  195.0      0.00513     98.99889     204.04907
  182.0      0.00549     99.03565     195.85739
  184.0      0.00543     99.07168     179.62544
  190.0      0.00526     99.10693     166.23892
  179.0      0.00559     99.14146     160.95241
  183.0      0.00546     99.17528     164.90034
  191.0      0.00524     99.20833     177.54504
  203.0      0.00493     99.24059     198.06961
  250.0      0.00400     99.27213     225.25223
  292.0      0.003425    99.30286     255.51158
  306.0      0.003268    99.33286     280.11078
  306.0      0.003268    99.36208     286.74438
  284.0      0.00352     99.39051     270.86862
  241.0      0.00415     99.41817     241.40088
  209.0      0.00478     99.44504     210.01125
  184.0      0.00543     99.47115     182.99199
  157.0      0.00637     99.49647     162.10020
  142.0      0.00704     99.52099     146.96887
  129.0      0.00775     99.54471     136.45691
  135.0      0.00741     99.56765     129.30435
  146.0      0.00685     99.58982     124.40479
  137.0      0.00730     99.61119     121.01379
  132.0      0.00758     99.63176     118.51670
  123.0      0.00813     99.65157     116.74054
  114.0      0.00877     99.67056     115.42693
  108.0      0.00926     99.68880     114.46594
  107.0      0.00935     99.70624     113.79162
  98.0       0.01020     99.72289     113.36578
  98.0       0.01020     99.73878     113.16083
  109.0      0.00917     99.75388     113.16978
  106.0      0.00943     99.76822     113.39078
  125.0      0.00800     99.78179     113.85274
  135.0      0.00741     99.79460     114.58547
  122.0      0.00820     99.80666     115.65347
  117.0      0.00855     99.81796     117.20182
  118.0      0.00847     99.82851     119.37102
  129.0      0.00775     99.83836     122.52444
  121.0      0.00826     99.84743     127.25532
  120.0      0.00833     99.85580     134.37109
  143.0      0.00699     99.86343     144.90207
  152.0      0.00658     99.87038     159.93866
  176.0      0.00568     99.87661     180.07312
  213.0      0.00469     99.88215     204.39537
  231.0      0.00433     99.88700     228.70709
  245.0      0.00408     99.89117     245.16937
  227.0      0.00441     99.89469     247.60056
  232.0      0.00431     99.89754     236.21365
  208.0      0.00481     99.89976     215.66237
  195.0      0.00513     99.90134     192.86574
  180.0      0.00556     99.90231     173.44769
  161.0      0.00621     99.90266     159.77034
  152.0      0.00658     99.90240     152.13429
  137.0      0.00730     99.90157     150.07516
  165.0      0.00606     99.90018     152.98891
  165.0      0.00606     99.89820     160.27484
  167.0      0.00599     99.89569     171.06595
  180.0      0.00556     99.89265     183.53374
  171.0      0.00585     99.88911     194.19432
  203.0      0.00493     99.88507     198.63208
  192.0      0.00521     99.88054     195.16475
  168.0      0.00595     99.87553     187.48834
  163.0      0.00613     99.87006     181.41765
  197.0      0.00508     99.86417     181.15819
  182.0      0.00549     99.85786     188.80299
  183.0      0.00546     99.85116     203.92931
  216.0      0.00463     99.84406     223.08548
  255.0      0.00392     99.83661     237.24510
  258.0      0.00388     99.82880     235.22157
  227.0      0.00441     99.82067     216.17963
  185.0      0.00541     99.81222     190.34444
  190.0      0.00526     99.80349     166.44800
  141.0      0.00709     99.79449     147.78308
  148.0      0.00676     99.78522     134.59875
  131.0      0.00763     99.77573     125.85054
  134.0      0.00746     99.76604     120.19764
  119.0      0.00840     99.75615     116.48899
  130.0      0.00769     99.74610     113.88309
  125.0      0.00800     99.73590     112.01817
  120.0      0.00833     99.72556     110.58400
  110.0      0.00909     99.71514     109.44225
  100.0      0.01000     99.70463     108.51262
  90.0       0.01111     99.69404     107.76896
  94.0       0.01064     99.68344     107.12842
  97.0       0.01031     99.67281     106.58904
  96.0       0.01042     99.66221     106.13198
  94.0       0.01064     99.65160     105.74267
  121.0      0.00826     99.64107     105.41028
  131.0      0.00763     99.63062     105.16690
  114.0      0.00877     99.62027     104.92515
  108.0      0.00926     99.61004     104.71985
  103.0      0.00971     99.59997     104.54693
  94.0       0.01064     99.59006     104.40336
  82.0       0.01220     99.58035     104.28687
  98.0       0.01020     99.57087     104.19585
  98.0       0.01020     99.56162     104.12919
  98.0       0.01020     99.55265     104.10323
  103.0      0.00971     99.54398     104.08492
  97.0       0.01031     99.53562     104.09150
  108.0      0.00926     99.52760     104.12439
  108.0      0.00926     99.51995     104.18587
  110.0      0.00909     99.51270     104.27920
  118.0      0.00847     99.50583     104.40897
  107.0      0.00935     99.49944     104.58146
  86.0       0.01163     99.49350     104.80585
  97.0       0.01031     99.48804     105.09568
  99.0       0.01010     99.48310     105.47059
  97.0       0.01031     99.47868     105.96720
  106.0      0.00943     99.47485     106.63888
  101.0      0.00990     99.47157     107.57178
  111.0      0.00901     99.46893     108.89202
  111.0      0.00901     99.46690     110.76366
  105.0      0.00952     99.46554     113.37652
  111.0      0.00901     99.46484     116.89857
  122.0      0.00820     99.46486     121.39887
  127.0      0.00787     99.46559     126.67154
  125.0      0.00800     99.46707     131.90404
  125.0      0.00800     99.46933     135.46455
  131.0      0.00763     99.47237     135.69191
  132.0      0.00758     99.47621     132.62222
  126.0      0.00794     99.48092     127.90928
  125.0      0.00800     99.48646     123.21085
  118.0      0.00847     99.49287     119.33955
  114.0      0.00877     99.50019     116.52198
  110.0      0.00909     99.50843     114.71408
  113.0      0.00885     99.51760     113.78809
  115.0      0.00870     99.52773     113.63443
  109.0      0.00917     99.53884     114.24484
  126.0      0.00794     99.55094     115.81670
  131.0      0.00763     99.56405     118.87378
  135.0      0.00741     99.57821     124.31380
  146.0      0.00685     99.59340     133.18352
  147.0      0.00680     99.60965     146.07101
  159.0      0.00629     99.62701     162.00874
  176.0      0.00568     99.64543     176.85391
  164.0      0.00610     99.66499     183.11887
  171.0      0.00585     99.68567     177.88037
  167.0      0.00599     99.70749     167.91037
  162.0      0.00617     99.73047     160.79898
  156.0      0.00641     99.75462     160.47382
  155.0      0.00645     99.77996     168.70627
  176.0      0.00568     99.80649     186.06633
  207.0      0.00483     99.83424     211.89101
  221.0      0.00452     99.86320     242.79765
  270.0      0.00370     99.89336     270.06610
  281.0      0.00356     99.92480     279.87106
  269.0      0.00372     99.95747     265.29361
  246.0      0.00407     99.99140     235.69275
  213.0      0.00469     100.02658    204.23978
  200.0      0.00500     100.06303    177.90800
  171.0      0.00585     100.10078    158.38083
  179.0      0.00559     100.13979    145.34094
  145.0      0.00690     100.18008    137.14331
  126.0      0.00794     100.22168    132.44446
  121.0      0.00826     100.26455    130.25735
  143.0      0.00699     100.30872    130.05045
  125.0      0.00800     100.35420    131.73602
  137.0      0.00730     100.40098    135.70386
  134.0      0.00746     100.44906    142.89786
  159.0      0.00629     100.49841    154.77121
  168.0      0.00595     100.54908    172.77077
  198.0      0.00505     100.60104    197.26945
  222.0      0.00450     100.65430    225.94966
  256.0      0.00391     100.70882    250.99802
  266.0      0.00376     100.76465    259.42987
  265.0      0.00377     100.82175    245.00522
  222.0      0.00450     100.88013    216.90324
  210.0      0.00476     100.93976    187.45830
  152.0      0.00658     101.00065    162.98198
  149.0      0.00671     101.06276    145.06635
  136.0      0.00735     101.12616    132.88779
  159.0      0.00629     101.19073    125.09487
  132.0      0.00758     101.25656    120.12444
  122.0      0.00820     101.32356    116.88731
  98.0       0.01020     101.39174    114.67048
  116.0      0.00862     101.46114    113.05444
  108.0      0.00926     101.53165    111.83099
  115.0      0.00870     101.60336    110.88164
  121.0      0.00826     101.67614    110.13831
  108.0      0.00926     101.75005    109.55737
  90.0       0.01111     101.82506    109.11015
  102.0      0.00980     101.90112    108.77834
  114.0      0.00877     101.97826    108.54942
  112.0      0.00893     102.05640    108.41486
  122.0      0.00820     102.13554    108.36604
  109.0      0.00917     102.21571    108.38883
  130.0      0.00769     102.29681    108.50018
  112.0      0.00893     102.37886    108.55830
  102.0      0.00980     102.46178    108.55249
  112.0      0.00893     102.54560    108.46877
  119.0      0.00840     102.63032    108.34746
  109.0      0.00917     102.71582    108.24113
  91.0       0.01099     102.80218    108.21111
  86.0       0.01163     102.88924    108.21285
  86.0       0.01163     102.97709    108.27776
  100.0      0.01000     103.06564    108.40537
  99.0       0.01010     103.15488    108.59535
  108.0      0.00926     103.24476    108.84968
  113.0      0.00885     103.33526    109.17416
  116.0      0.00862     103.42631    109.58080
  120.0      0.00833     103.51796    110.09201
  113.0      0.00885     103.61007    110.74657
  111.0      0.00901     103.70271    111.63689
  116.0      0.00862     103.79572    112.84695
  114.0      0.00877     103.88915    114.54172
  120.0      0.00833     103.98300    116.98064
  125.0      0.00800     104.07711    120.44405
  143.0      0.00699     104.17158    125.18942
  148.0      0.00676     104.26622    131.30966
  138.0      0.00725     104.36111    138.48985
  137.0      0.00730     104.45617    145.53419
  146.0      0.00685     104.55134    150.05284
  143.0      0.00699     104.64661    149.79506
  132.0      0.00758     104.74193    145.13213
  123.0      0.00813     104.83723    138.59685
  114.0      0.00877     104.93253    132.33730
  126.0      0.00794     105.02769    127.31116
  132.0      0.00758     105.12280    123.60957
  124.0      0.00806     105.21767    121.33139
  124.0      0.00806     105.31237    120.11356
  118.0      0.00847     105.40679    119.71092
  117.0      0.00855     105.50093    119.94007
  125.0      0.00800     105.59472    120.70232
  122.0      0.00820     105.68813    121.98928
  121.0      0.00826     105.78107    123.89435
  134.0      0.00746     105.87358    126.65316
  132.0      0.00758     105.96552    130.73279
  128.0      0.00781     106.05695    136.99789
  142.0      0.00704     106.14771    146.86320
  156.0      0.00641     106.23782    162.29941
  182.0      0.00549     106.32728    185.36476
  233.0      0.00429     106.41594    217.01646
  285.0      0.00351     106.50386    255.18871
  298.0      0.003356    106.59090    291.50912
  316.0      0.003165    106.67709    310.11111
  289.0      0.003460    106.76235    300.15033
  274.0      0.00365     106.84664    270.36322
  247.0      0.00405     106.92994    237.11351
  224.0      0.00446     107.01218    210.89116
  211.0      0.00474     107.09332    195.46371
  213.0      0.00469     107.17336    190.36061
  211.0      0.00474     107.25217    192.28114
  180.0      0.00556     107.32983    195.26634
  195.0      0.00513     107.40617    192.62309
  196.0      0.00510     107.48124    183.18355
  164.0      0.00610     107.55501    171.60445
  141.0      0.00709     107.62735    161.84520
  158.0      0.00633     107.69834    154.96523
  164.0      0.00610     107.76782    150.05151
  147.0      0.00680     107.83586    145.54115
  153.0      0.00654     107.90237    140.69949
  139.0      0.00719     107.96732    135.87904
  131.0      0.00763     108.03069    131.62531
  136.0      0.00735     108.09244    128.20117
  119.0      0.00840     108.15253    125.62849
  121.0      0.00826     108.21096    123.82500
  132.0      0.00758     108.26765    122.67931
  120.0      0.00833     108.32262    122.08778
  106.0      0.00943     108.37582    121.98472
  106.0      0.00943     108.42721    122.35420
  105.0      0.00952     108.47680    123.23393
  125.0      0.00800     108.52454    124.70332
  133.0      0.00752     108.57042    126.86465
  134.0      0.00746     108.61441    129.80200
  132.0      0.00758     108.65649    133.52112
  138.0      0.00725     108.69666    137.89368
  154.0      0.00649     108.73487    142.16074
  162.0      0.00617     108.77113    145.27219
  146.0      0.00685     108.80543    146.18826
  134.0      0.00746     108.83772    144.93484
  119.0      0.00840     108.86804    142.59778
  174.0      0.00575     108.89632    140.31157
  135.0      0.00741     108.92262    138.68391
  132.0      0.00758     108.94688    137.90742
  133.0      0.00752     108.96913    138.04681
  159.0      0.00629     108.98932    139.32333
  134.0      0.00746     109.00750    142.26064
  147.0      0.00680     109.02364    147.63504
  149.0      0.00671     109.03777    156.33932
  160.0      0.00625     109.04984    169.22807
  172.0      0.00581     109.05992    186.80704
  208.0      0.00481     109.06797    208.59314
  211.0      0.00474     109.07401    231.98326
  278.0      0.00360     109.07806    250.94957
  285.0      0.00351     109.08013    258.16824
  270.0      0.00370     109.08022    251.50276
  233.0      0.00429     109.07838    235.67784
  227.0      0.00441     109.07458    217.08891
  209.0      0.00478     109.06889    200.16571
  194.0      0.00515     109.06129    186.96123
  203.0      0.00493     109.05182    178.26872
  182.0      0.00549     109.04051    174.36217
  193.0      0.00518     109.02739    175.01543
  198.0      0.00505     109.01247    179.44284
  227.0      0.00441     108.99580    186.31897
  213.0      0.00469     108.97741    194.04781
  209.0      0.00478     108.95733    200.94800
  208.0      0.00481     108.93559    205.19072
  210.0      0.00476     108.91225    205.74255
  213.0      0.00469     108.88734    203.17700
  212.0      0.00472     108.86086    197.95627
  203.0      0.00493     108.83294    189.53999
  186.0      0.00538     108.80355    178.20552
  170.0      0.00588     108.77278    165.86401
  168.0      0.00595     108.74066    154.47179
  146.0      0.00685     108.70725    144.98198
  151.0      0.00662     108.67261    137.54025
  136.0      0.00735     108.63676    131.90271
  128.0      0.00781     108.59979    127.71954
  126.0      0.00794     108.56178    124.63506
  115.0      0.00870     108.52271    122.34509
  111.0      0.00901     108.48273    120.53983
  110.0      0.00909     108.44182    119.20019
  105.0      0.00952     108.40010    118.13611
  110.0      0.00909     108.35765    117.27261
  110.0      0.00909     108.31448    116.57712
  93.0       0.01075     108.27071    115.99267
  92.0       0.01087     108.22635    115.51928
  100.0      0.01000     108.18153    115.16376
  106.0      0.00943     108.13629    114.92757
  106.0      0.00943     108.09072    114.84319
  103.0      0.00971     108.04488    114.89199
  114.0      0.00877     107.99886    115.20075
  116.0      0.00862     107.95271    115.61435
  112.0      0.00893     107.90655    116.00370
  114.0      0.00877     107.86040    116.09010
  109.0      0.00917     107.81440    115.74651
  101.0      0.00990     107.76858    115.05774
  97.0       0.01031     107.72306    114.39591
  108.0      0.00926     107.67790    113.80492
  112.0      0.00893     107.63316    113.38324
  116.0      0.00862     107.58896    113.12014
  114.0      0.00877     107.54535    112.98262
  125.0      0.00800     107.50245    112.96114
  124.0      0.00806     107.46032    112.98421
  106.0      0.00943     107.41901    113.06257
  111.0      0.00901     107.37866    113.19196
  109.0      0.00917     107.33932    113.37404
  106.0      0.00943     107.30107    113.61382
  101.0      0.00990     107.26402    113.92005
  119.0      0.00840     107.22820    114.30493
  115.0      0.00870     107.19375    114.78540
  103.0      0.00971     107.16068    115.38628
  108.0      0.00926     107.12915    116.14365
  103.0      0.00971     107.09917    117.11381
  129.0      0.00775     107.07085    118.38681
  117.0      0.00855     107.04427    120.10657
  131.0      0.00763     107.01950    122.51275
  147.0      0.00680     106.99660    125.99632
  150.0      0.00667     106.97566    131.18503
  137.0      0.00730     106.95674    138.98621
  149.0      0.00671     106.93993    150.43910
  176.0      0.00568     106.92527    166.23914
  185.0      0.00541     106.91284    185.73795
  184.0      0.00543     106.90270    205.65524
  198.0      0.00505     106.89492    219.18877
  195.0      0.00513     106.88956    219.26079
  198.0      0.00505     106.88667    207.05919
  197.0      0.00508     106.88631    191.27989
  200.0      0.00500     106.88852    179.17865
  195.0      0.00513     106.89339    174.27687
  199.0      0.00503     106.90094    177.61937
  184.0      0.00543     106.91119    188.62195
  210.0      0.00476     106.92422    205.13336
  266.0      0.00376     106.94007    222.67836
  249.0      0.00402     106.95878    234.26315
  249.0      0.00402     106.98035    234.08917
  231.0      0.00433     107.00484    222.08597
  216.0      0.00463     107.03227    202.90601
  194.0      0.00515     107.06265    182.29376
  165.0      0.00606     107.09602    164.16122
  136.0      0.00735     107.13237    150.00009
  158.0      0.00633     107.17175    139.74864
  149.0      0.00671     107.21413    132.71158
  146.0      0.00685     107.25953    128.03458
  131.0      0.00763     107.30798    124.96991
  141.0      0.00709     107.35943    122.96595
  136.0      0.00735     107.41388    121.65720
  122.0      0.00820     107.47134    120.86810
  108.0      0.00926     107.53177    120.39574
  118.0      0.00847     107.59520    120.22080
  110.0      0.00909     107.66152    120.32410
  141.0      0.00709     107.73079    120.71391
  130.0      0.00769     107.80290    121.43620
  137.0      0.00730     107.87784    122.58086
  141.0      0.00709     107.95560    124.31114
  126.0      0.00794     108.03608    126.83104
  127.0      0.00787     108.11930    130.46527
  137.0      0.00730     108.20509    135.59128
  152.0      0.00658     108.29350    142.60817
  159.0      0.00629     108.38439    151.88289
  185.0      0.00541     108.47771    163.37730
  178.0      0.00562     108.57341    176.59346
  210.0      0.00476     108.67138    189.75955
  203.0      0.00493     108.77151    199.46120
  213.0      0.00469     108.87382    201.82159
  197.0      0.00508     108.97803    195.70493
  185.0      0.00541     109.08427    183.91283
  174.0      0.00575     109.19221    170.43489
  163.0      0.00613     109.30189    157.91756
  125.0      0.00800     109.41315    147.46600
  127.0      0.00787     109.52588    139.18431
  140.0      0.00714     109.63995    133.07092
  130.0      0.00769     109.75524    128.64478
  122.0      0.00820     109.87159    125.49903
  126.0      0.00794     109.98896    123.27412
  130.0      0.00769     110.10707    121.69004
  115.0      0.00870     110.22594    120.60390
  122.0      0.00820     110.34527    119.76460
  125.0      0.00800     110.46497    119.14549
  120.0      0.00833     110.58498    118.69527
  113.0      0.00885     110.70500    118.38544
  116.0      0.00862     110.82500    118.20329
  120.0      0.00833     110.94473    118.14816
  119.0      0.00840     111.06406    118.22540
  120.0      0.00833     111.18282    118.46188
  120.0      0.00833     111.30086    118.79897
  122.0      0.00820     111.41799    119.21751
  116.0      0.00862     111.53405    119.62961
  111.0      0.00901     111.64884    119.96041
  110.0      0.00909     111.76228    120.27510
  109.0      0.00917     111.87407    120.75385
  121.0      0.00826     111.98417    121.57427
  124.0      0.00806     112.09225    122.87661
  104.0      0.00962     112.19824    124.76505
  104.0      0.00962     112.30201    127.28539
  123.0      0.00813     112.40326    130.36310
  118.0      0.00847     112.50195    133.69002
  116.0      0.00862     112.59779    136.57085
  122.0      0.00820     112.69070    138.07549
  124.0      0.00806     112.78049    137.72057
  120.0      0.00833     112.86700    135.88721
  131.0      0.00763     112.95005    133.33810
  120.0      0.00833     113.02953    130.72040
  119.0      0.00840     113.10519    128.43710
  121.0      0.00826     113.17704    126.66927
  115.0      0.00870     113.24480    125.44267
  123.0      0.00813     113.30842    124.69968
  143.0      0.00699     113.36769    124.35916
  131.0      0.00763     113.42256    124.34637
  123.0      0.00813     113.47289    124.60794
  110.0      0.00909     113.51856    125.11565
  116.0      0.00862     113.55947    125.86768
  134.0      0.00746     113.59553    126.88852
  139.0      0.00719     113.62663    128.22345
  147.0      0.00680     113.65275    130.00928
  147.0      0.00680     113.67377    132.30632
  154.0      0.00649     113.68967    135.37848
  154.0      0.00649     113.70037    139.44424
  158.0      0.00633     113.70585    144.79665
  153.0      0.00654     113.70612    151.76285
  149.0      0.00671     113.70112    160.62923
  173.0      0.00578     113.69089    171.57262
  186.0      0.00538     113.67541    184.49574
  190.0      0.00526     113.65475    198.70293
  230.0      0.00435     113.62891    212.58730
  243.0      0.00412     113.59798    223.81358
  219.0      0.00457     113.56203    230.54587
  223.0      0.00448     113.52113    232.81544
  223.0      0.00448     113.47541    232.35947
  237.0      0.00422     113.42499    230.60951
  212.0      0.00472     113.36999    226.91531
  230.0      0.00435     113.31058    219.18373
  211.0      0.00474     113.24691    206.77205
  200.0      0.00500     113.17921    191.72131
  170.0      0.00588     113.10763    176.85971
  162.0      0.00617     113.03249    164.00652
  176.0      0.00568     112.95393    153.79698
  140.0      0.00714     112.87231    146.10118
  141.0      0.00709     112.78786    140.56339
  149.0      0.00671     112.70090    136.73947
  162.0      0.00617     112.61175    134.20143
  138.0      0.00725     112.52075    132.65588
  130.0      0.00769     112.42829    131.92831
  127.0      0.00787     112.33472    131.96599
  148.0      0.00676     112.24042    132.82458
  135.0      0.00741     112.14590    134.63922
  136.0      0.00735     112.05148    137.58890
  139.0      0.00719     111.95773    141.83035
  156.0      0.00641     111.86506    147.39943
  165.0      0.00606     111.77396    154.03403
  172.0      0.00581     111.68499    161.02284
  159.0      0.00629     111.59861    167.49232
  181.0      0.00552     111.51544    172.93826
  185.0      0.00541     111.43604    176.94040
  186.0      0.00538     111.36086    178.38548
  180.0      0.00556     111.29068    176.04829
  179.0      0.00559     111.22591    170.09607
  180.0      0.00556     111.16734    162.21429
  171.0      0.00585     111.11546    154.24751
  149.0      0.00671     111.07095    147.32520
  138.0      0.00725     111.03444    141.91359
  151.0      0.00662     111.00658    138.05577
  150.0      0.00667     110.98801    135.81850
  144.0      0.00694     110.97940    135.07785
  135.0      0.00741     110.98138    135.79482
  141.0      0.00709     110.99461    137.96968
  139.0      0.00719     111.01970    141.59439
  147.0      0.00680     111.05729    146.53741
  144.0      0.00694     111.10800    152.51930
  155.0      0.00645     111.17250    159.29373
  156.0      0.00641     111.25124    166.66867
  186.0      0.00538     111.34499    173.86064
  169.0      0.00592     111.45406    178.68829
  149.0      0.00671     111.57913    178.38287
  154.0      0.00649     111.72066    172.31946
  144.0      0.00694     111.87909    162.88356
  144.0      0.00694     112.05480    153.02594
  155.0      0.00645     112.24816    144.35181
  147.0      0.00680     112.45952    137.50104
  129.0      0.00775     112.68907    132.47276
  126.0      0.00794     112.93703    129.00116
  112.0      0.00893     113.20352    126.72369
  112.0      0.00893     113.48861    125.30039
  123.0      0.00813     113.79204    124.45950
  132.0      0.00758     114.11423    124.01433
  128.0      0.00781     114.45425    123.84886
  127.0      0.00787     114.81254    123.89832
  128.0      0.00781     115.18784    124.12981
  125.0      0.00800     115.58022    124.53214
  121.0      0.00826     115.98878    125.10645
  117.0      0.00855     116.41267    125.86197
  135.0      0.00741     116.85097    126.78557
  140.0      0.00714     117.30249    127.94783
  115.0      0.00870     117.76592    129.33235
  111.0      0.00901     118.23982    130.93919
  130.0      0.00769     118.72246    132.76015
  137.0      0.00730     119.21194    134.83664
  140.0      0.00714     119.70621    137.34752
  146.0      0.00685     120.20255    140.62225
  153.0      0.00654     120.69932    145.04852
  152.0      0.00658     121.19247    150.97240
  147.0      0.00680     121.68005    158.62344
  160.0      0.00625     122.15746    168.05356
  186.0      0.00538     122.62186    178.85362
  203.0      0.00493     123.06889    189.71651
  213.0      0.00469     123.49418    198.13739
  223.0      0.00448     123.89293    201.16350
  212.0      0.00472     124.26002    197.61719
  181.0      0.00552     124.58991    189.28288
  173.0      0.00578     124.87662    179.15598
  173.0      0.00578     125.11372    169.45836
  177.0      0.00565     125.29434    161.22932
  162.0      0.00617     125.41113    154.76639
  144.0      0.00694     125.45618    149.98190
  135.0      0.00741     125.42106    146.62984
  152.0      0.00658     125.29690    144.42706
  152.0      0.00658     125.07377    143.12059
  146.0      0.00685     124.74202    142.54298
  137.0      0.00730     124.29031    142.63454
  129.0      0.00775     123.70722    143.46422
  147.0      0.00680     122.98056    145.23444
  151.0      0.00662     122.09726    148.27922
  157.0      0.00637     121.04362    153.02196
  153.0      0.00654     119.80499    159.90607
  172.0      0.00581     118.36597    169.26117
  174.0      0.00575     116.71021    181.06589
  188.0     .            .            .
_pd_meas_number_of_points              4423
_pd_proc_number_of_points              4423
