# Supplementary material for: Crystal structure of barium perchlorate anhydrate, Ba(ClO4)2, from laboratory X-ray powder data
Source: Acta Crystallogr E Crystallogr Commun. 2015 May 9;71(Pt 6):588–91. doi: 10.1107/S2056989015008828 (PMC4459332; doi:10.1107/S2056989015008828)
Supplement: Supplementary file 3 [file e-71-00588-Isup3.hkl]

data_I

_pd_block_id
  2015-04-21T15:23|B5|SungChul_Lim|PANalytical

_audit_creation_method  "from EXP file using GSAS2CIF"
_audit_creation_date                   2015-04-21T15:23
_audit_update_record
;
2015-04-21T15:23  Initial CIF as created by GSAS2CIF

2015-04-21 # Formatted by publCIF
;

#=============================================================================
# this information describes the project, paper etc. for the CIF             #
# Acta Cryst. Section C papers and editorial correspondence is generated     #
# from the information in this section                                       #
#                                                                            #
#   (from)   CIF submission form for Rietveld refinements (Acta Cryst. C)    #
#                                                 Version 14 December 1998   #
#=============================================================================
# 1. SUBMISSION DETAILS

_publ_contact_author_name            
'Seung-Tae Hong'   # Name of author for correspondence
_publ_contact_author_address             # Address of author for correspondence
;
Daegu Gyeongbuk Institue of Science & Technology (DGIST)
Daegu 711-873, South Korea
;

_publ_contact_author_email           'st.hong@dgist.ac.kr'
_publ_contact_author_fax             '82-53-785-6409'
_publ_contact_author_phone           '82-53-785-6415'


loop_
      _refln_index_h
      _refln_index_k
      _refln_index_l
      _refln_observed_status
      _refln_F_squared_meas
      _refln_F_squared_calc
      _refln_phase_calc
      _refln_d_spacing
      _refln_intensity_meas
   1   1   1 o  36571.45   37199.02   180.00   5.67539  61.98
   2   2   0 o  10274.317  9798.892   180.00   4.52542   6.22
   3   1   1 o  23911.348  25974.445  180.00   3.77576  18.51
   4   0   0 o  534255.8   502843.1   180.00   3.57608  98.99
   1   3   1 o  168204.27  174351.36  180.00   3.34063  96.31
   2   0   2 o  363998.5   370369.6   180.00   3.24606 100.00
   0   2   2 o  7283.241   1112.444   180.00   3.09143   2.33
   0   4   0 o  134378.44  141771.78  180.00   2.92200  14.18
   2   2   2 o  3368.635   2610.601    0.00    2.83769   1.38
   3   3   1 o  121153.67  130983.16   0.00    2.78742  48.70
   5   1   1 o  15155.415  15935.301   0.00    2.59639   5.47
   1   1   3 o  76583.51   65754.38   180.00   2.34560  19.75
   4   2   2 o  71515.14   62092.79    0.00    2.33870  18.85
   4   4   0 o  27165.822  28631.314   0.00    2.26271   3.62
   1   5   1 o  51484.68   52822.82    0.00    2.19937  11.17
   5   3   1 o  191550.17  197276.45   0.00    2.19846  46.83
   6   2   0 o  108095.73  116874.07   0.00    2.20744  13.15
   2   4   2 o  236157.34  231905.53   0.00    2.17173  52.33
   3   1   3 o  110818.75  98979.16    0.00    2.12788  23.47
   1   3   3 o  39032.72   37046.65    0.00    2.03989   7.69
   3   5   1 o  13447.838  14949.688   0.00    2.01690   2.41
   6   0   2 o  87484.34   87298.80    0.00    1.99483   8.88
   7   1   1 o  31251.803  32445.676   0.00    1.94025   5.80
   4   4   2 o  803.499    578.364     0.00    1.92210   0.14
   3   3   3 o  91947.43   86273.18    0.00    1.89180  15.20
   6   2   2 o  5896.500   5442.959   180.00   1.88788   1.03
   2   6   0 o  100803.49  94395.87    0.00    1.87953   8.08
   5   1   3 o  36407.70   38111.16    0.00    1.82864   5.54
   0   0   4 o  199726.39  191475.61  180.00   1.82143   7.44
   8   0   0 o  202848.88  186836.19   0.00    1.78804   8.15
   5   5   1 o  15490.927  15972.938  180.00   1.75676   2.07
   7   3   1 o  98030.63   101032.35  180.00   1.75629  14.61
   0   6   2 o  76188.41   74764.53    0.00    1.71782   4.94
   2   2   4 o  19009.031  16610.348   0.00    1.68970   2.34
   1   5   3 o  4018.392   3796.689    0.00    1.67262   0.51
   5   3   3 o  50552.21   47977.52   180.00   1.67222   6.46
   2   6   2 o  43.901     40.878     180.00   1.67031   0.01
   6   4   2 o  60322.81   64566.43   180.00   1.64751   7.45
   4   0   4 o  98536.48   93536.29    0.00    1.62303   5.81
   1   7   1 o  31241.045  30550.789   0.00    1.61709   3.58
   3   5   3 o  10346.699  7710.109   180.00   1.58803   1.09
   4   2   4 o  32.795     98.521      0.00    1.56384   0.00
   0   4   4 o  249557.75  186834.44   0.00    1.54572  12.48
   7   1   3 o  27820.211  29234.373  180.00   1.54979   2.94
   4   6   2 o  127791.89  123109.09  180.00   1.54843  13.20
   8   2   2 o  58674.60   54209.20   180.00   1.54779   6.21
   3   7   1 o  49652.91   50553.98   180.00   1.54027   5.07
   9   1   1 o  7577.635   7820.552   180.00   1.53932   0.88
   8   4   0 o  26358.318  24672.090  180.00   1.52515   1.46
   2   4   4 o  1316.221   1082.554    0.00    1.51084   0.13
   6   6   0 o  154577.19  145424.80  180.00   1.50847   7.70
   7   5   1 o  2726.622   2852.075   180.00   1.50530   0.31
   0   8   0 o  78182.84   83021.50    0.00    1.46100   1.65
   5   5   3 o   8.676      0.094      0.00    1.45136   0.12
   7   3   3 o  55863.34   56080.61   180.00   1.45110   5.23
   1   1   5 o  30687.873  31841.543   0.00    1.43862   2.56
   9   3   1 o  77967.72   88012.09   180.00   1.44249   7.46
   4   4   4 o  107133.92  101050.39  180.00   1.41885   8.98
   5   7   1 o  59952.92   58027.87   180.00   1.41463   5.11
   6   2   4 o  45067.48   46503.68   180.00   1.40491   3.63
   8   4   2 o  276.479    254.529     0.00    1.40683   0.02
   3   1   5 o  4886.631   5192.448    0.00    1.38373   0.42
   6   6   2 o  1343.104   1853.229   180.00   1.39371   0.11
  10   2   0 o  15239.739  19661.238  180.00   1.38942   0.65
   1   7   3 o  53689.90   50282.31   180.00   1.36958   4.15
   1   3   5 o  67783.45   65261.02    0.00    1.35864   5.15
   4   8   0 o  35437.06   41156.43   180.00   1.35248   1.27
   2   8   2 o  16325.763  15802.482  180.00   1.33228   1.14
  10   0   2 o  131307.34  122398.30  180.00   1.33146   5.31
   3   7   3 o  75123.60   74831.75   180.00   1.32196   5.41
   9   1   3 o  41534.85   41892.89   180.00   1.32136   3.12
   3   3   5 o  44354.63   42459.59   180.00   1.31212   3.17
   2   6   4 o  73556.59   70940.28   180.00   1.30801   5.15
   7   5   3 o  238.018    613.673     0.00    1.29966   0.07
  10   2   2 o  3020.255   3147.019    0.00    1.29820   0.23
   6   4   4 o  59.172     58.818     180.00   1.29697   0.00
   5   1   5 o  31028.656  32503.018  180.00   1.29049   2.09
   9   5   1 o  11526.564  11705.305   0.00    1.29347   0.80
   8   0   4 o  64237.88   68099.08   180.00   1.27598   2.31
   1   9   1 o  29860.887  31092.193  180.00   1.27344   1.94
   7   7   1 o  68439.62   72907.48    0.00    1.27308   4.73
  11   1   1 o  26608.457  29178.416  180.00   1.27255   1.91
   4   8   2 o  505.876    809.023    180.00   1.26792   0.03
   9   3   3 o  56217.44   53114.07    0.00    1.25859   3.93
   4   6   4 o  2657.789   3566.996    0.00    1.24694   0.18
   8   2   4 o  1917.584   2483.209   180.00   1.24661   0.13
   5   7   3 o  72228.16   69194.90    0.00    1.23995   4.63
   8   6   2 o  95483.88   94731.16    0.00    1.23876   6.30
   1   5   5 o  14074.330  14510.315  180.00   1.23198   0.82
   5   3   5 o  57961.17   59823.48   180.00   1.23182   3.69
   3   9   1 o  21127.615  19393.520  180.00   1.23489   1.31
  11   3   1 o  34083.840  37803.95    0.00    1.21619   2.32
  10   4   2 o  70953.49   72302.41    0.00    1.21161   4.60
   2   0   6 o  154864.97  160130.56   0.00    1.19716   4.61
   3   5   5 o  4454.489   4442.686   180.00   1.19697   0.26
   0   2   6 o  13732.412  13279.898   0.00    1.18889   0.39
  12   0   0 o  147665.66  169362.02  180.00   1.19203   2.45
   7   1   5 o  13662.980  12127.591  180.00   1.18034   0.80
   2   2   6 o  133.935    84.723     180.00   1.17280   0.01
   6   8   2 o  5477.629   5276.186    0.00    1.17869   0.35
   8   4   4 o  58846.45   57949.18    0.00    1.16935   3.48
   5   9   1 o  8103.752   6340.542    0.00    1.16726   0.49
   6   6   4 o  84972.87   84713.66    0.00    1.16178   4.88
   9   5   3 o  3692.902   4415.134    0.00    1.15592   0.22
   2  10   0 o  91426.55   93924.98   180.00   1.15350   2.57
  10   6   0 o  57978.50   59575.43    0.00    1.15297   1.74
   1   9   3 o  40080.86   42091.91   180.00   1.14156   2.15
   7   7   3 o  55179.30   58097.75    0.00    1.14130   3.13
  11   1   3 o  12639.021  13260.373   0.00    1.14092   0.74
   0   8   4 o  9408.811   8797.576   180.00   1.13967   0.26
   5   5   5 o  5703.210   5919.646    0.00    1.13508   0.30
   7   3   5 o  60754.34   63454.41    0.00    1.13495   3.43
   9   7   1 o  30380.787  28284.176   0.00    1.13710   1.77
   4   2   6 o  17305.557  19724.895  180.00   1.12818   0.90
   2   8   4 o  1018.232   1212.595   180.00   1.12547   0.06
   8   8   0 o  18311.508  20311.947   0.00    1.13135   0.49
  11   5   1 o  8739.234   7522.834    0.00    1.12282   0.49
   3   9   3 o  35734.00   32673.900   0.00    1.11354   1.87
   0  10   2 o  85442.82   79816.80   180.00   1.11292   2.28
  12   2   2 o  6565.442   5845.658    0.00    1.11221   0.41
   2   4   6 o  31559.248  31447.018  180.00   1.10779   1.68
  10   2   4 o  13225.680  14467.084   0.00    1.10470   0.72
  12   4   0 o  57443.75   63396.47    0.00    1.10372   1.65
  11   3   3 o  25324.924  27091.303   0.00    1.09977   1.47
   2  10   2 o  972.091    1042.815    0.00    1.09969   0.05
  10   6   2 o  4151.529   4577.235    0.00    1.09923   0.24
   1   7   5 o  31512.883  32541.434  180.00   1.09465   1.65
   4   8   4 o  4831.715   4456.888    0.00    1.08586   0.28
   6   0   6 o  102455.35  100313.65  180.00   1.08202   2.72
   7   9   1 o  12602.968  9353.651    0.00    1.08386   0.67
  13   1   1 o  11326.714  9319.218    0.00    1.08331   0.65
   8   8   2 o  169.905    143.349    180.00   1.08045   0.01
   4   4   6 o  692.542    779.258    180.00   1.06995   0.04
   3   7   5 o  19332.316  21639.736   0.00    1.06988   1.01
   9   1   5 o  9523.844   10290.144   0.00    1.06956   0.51
   8   6   4 o  33.275     58.750     180.00   1.06738   0.00
   6   2   6 o  110.434    113.140    180.00   1.06394   0.01
   5   9   3 o  18163.672  17146.623   0.00    1.06319   0.92
   4  10   2 o  90012.16   81632.17    0.00    1.06265   4.64
   7   5   5 o  7058.521   8081.563    0.00    1.05795   0.35
  12   4   2 o  45.337     47.905     180.00   1.05630   0.00
  10   4   4 o  408.854    422.701    180.00   1.04986   0.02
   1  11   1 o  6322.387   6822.070   180.00   1.04859   0.32
  13   3   1 o  35898.57   40779.28    0.00    1.04790   2.03
   6  10   0 o  87368.35   87819.24    0.00    1.04946   2.27
   9   7   3 o  51087.63   48816.54   180.00   1.04025   2.69
   9   3   5 o  20310.959  19463.260   0.00    1.03544   1.09
   1   1   7 o  7174.642   5237.249    0.00    1.03400   0.37
   0   6   6 o  45089.89   44484.53   180.00   1.03048   1.13
  11   5   3 o  4070.662   3891.701   180.00   1.02928   0.22
   6   8   4 o  33.187     32.240      0.00    1.02823   0.00
   5   7   5 o  44443.48   44946.16    0.00    1.02499   2.25
   3  11   1 o  10695.993  9976.511    0.00    1.02676   0.52
   2   6   6 o  1319.848   1332.835    0.00    1.01995   0.07
   3   1   7 o  13588.866  14935.034  180.00   1.01305   0.66
   6   4   6 o  23658.463  21685.375   0.00    1.01469   1.22
  11   7   1 o  28714.137  30236.193  180.00   1.01593   1.55
   6  10   2 o  967.405    1088.979   180.00   1.00845   0.05
   1   3   7 o  33375.164  33370.797  180.00   1.00308   1.68
  14   2   0 o  3694.026   5196.312    0.00    1.00647   0.12
  12   0   4 o  81455.25   82736.50    0.00    0.99742   2.23
   7   9   3 o  11874.277  12168.771  180.00   0.99902   0.60
  13   1   3 o  15190.097  15095.536   0.00    0.99859   0.81
   4   6   6 o  49514.77   48088.63    0.00    0.99019   2.49
   8   2   6 o  16885.156  16219.134   0.00    0.99002   0.84
   9   9   1 o  7281.329   6961.020   180.00   0.99620   0.39
   3   3   7 o  51871.88   55126.81   180.00   0.98391   2.62
  12   2   4 o  1583.626   1447.293    0.00    0.98320   0.09
   5  11   1 o  20689.266  21329.129   0.00    0.98688   1.01
  13   5   1 o  13061.097  13222.932  180.00   0.98639   0.68
  10   8   2 o  9114.186   9382.664   180.00   0.98410   0.47
  14   0   2 o  87218.09   90266.82    0.00    0.98377   2.46
   5   1   7 o  4913.394   4842.260   180.00   0.97469   0.26
  12   6   2 o  34231.887  34127.449  180.00   0.97934   1.87
   9   5   5 o  645.503    577.378    180.00   0.97597   0.06
   2  10   4 o  63617.29   62341.12    0.00    0.97452   3.25
  10   6   4 o  45710.40   44049.39   180.00   0.97420   2.43
   1  11   3 o  1929.953   1887.736    0.00    0.97121   0.12
  13   3   3 o  20735.760  22315.033  180.00   0.97066   1.17
   1   9   5 o  18357.238  18520.076   0.00    0.96728   0.91
   0  12   0 o  5486.070   5168.611   180.00   0.97400   0.08
   7   7   5 o  26223.395  26907.053  180.00   0.96713   1.37
  11   1   5 o  10754.206  11258.856   0.00    0.96690   0.57
  14   2   2 o  2100.550   2439.659   180.00   0.97013   0.12
   8   8   4 o  3951.052   4129.845   180.00   0.96105   0.23
   3  11   3 o  5354.519   5003.514    0.00    0.95378   0.28
   1   5   7 o  5379.846   5629.343   180.00   0.94873   0.27
   5   3   7 o  24883.578  25984.834   0.00    0.94866   1.32
   3   9   5 o  8833.922   9250.003    0.00    0.95006   0.46
   8   4   6 o  256.112    268.501    180.00   0.94997   0.01
   4  10   4 o  363.036    374.321    180.00   0.94846   0.02
   6   6   6 o  324.790    324.829    180.00   0.94590   0.02
  12   4   4 o  53018.13   50938.86   180.00   0.94394   2.93
  11   7   3 o  20501.787  19969.801  180.00   0.94508   1.14
   8  10   2 o  66589.23   64130.41   180.00   0.94485   3.60
  11   3   5 o  41956.52   43207.81   180.00   0.94147   2.33
  15   1   1 o  13145.541  13621.247   0.00    0.94248   0.75
   4  12   0 o  8726.006   6111.583    0.00    0.93977   0.24
   3   5   7 o  12127.798  12807.583   0.00    0.93247   0.61
   7  11   1 o  12169.022  13329.697  180.00   0.93493   0.63
   2  12   2 o  17782.338  18258.547   0.00    0.93291   0.91
  14   4   2 o  46348.33   47915.06   180.00   0.93235   2.68
   2   8   6 o  18971.059  20003.324   0.00    0.92599   0.96
  10   0   6 o  68995.49   72382.80    0.00    0.92572   1.96
   9   9   3 o  19343.293  16719.166  180.00   0.92914   1.05
   7   1   7 o  4031.835   4367.090    0.00    0.92454   0.23
   5  11   3 o  7692.066   7577.368   180.00   0.92156   0.41
  13   5   3 o  4829.925   4635.033   180.00   0.92116   0.27
   5   9   5 o  11194.988  12156.405  180.00   0.91821   0.61
  12   8   0 o  16134.284  17214.928  180.00   0.92361   0.44
  15   3   1 o  16325.379  17352.596  180.00   0.91888   1.01
  10   2   6 o  762.827    738.157     0.00    0.91432   0.04
   0   0   8 o  59026.92   56204.30    0.00    0.91072   0.82
  11   9   1 o  21338.963  19432.465  180.00   0.91168   1.22
  13   7   1 o  12153.742  10990.472  180.00   0.91155   0.75
   6  10   4 o  62876.17   57464.73   180.00   0.90933   3.58
   4  12   2 o  253.655    221.926     0.00    0.90997   0.01
   5   5   7 o  3060.511   2970.815    0.00    0.90230   0.18
   7   3   7 o  31498.471  30246.297   0.00    0.90223   1.83
   4   8   6 o  1143.565   1193.360    0.00    0.90355   0.07
   9   7   5 o  23263.553  24461.836  180.00   0.90331   1.37
  10  10   0 o  53818.51   55328.54   180.00   0.90508   1.60
  14   6   0 o  27435.672  28134.943  180.00   0.90483   0.85
   2   2   8 o  10528.000  10397.028  180.00   0.89282   0.60
  11   5   5 o  9260.922   10669.261  180.00   0.89610   0.53
   8   6   6 o  39367.68   38660.55   180.00   0.89282   2.36
  12   8   2 o   9.933     10.289      0.00    0.89528   0.00
  10   8   4 o  930.686    915.073     0.00    0.89135   0.06
  16   0   0 o  52548.05   53482.96    0.00    0.89402   0.87
  12   6   4 o  395.643    356.731     0.00    0.88781   0.03
   1  13   1 o  43109.59   40841.95    0.00    0.89058   2.54
   4   0   8 o  55463.73   53330.32   180.00   0.88255   1.70
  15   1   3 o  10947.021  11473.827  180.00   0.88509   0.71
  10   4   6 o  24427.529  23565.355  180.00   0.88249   1.54
   1   7   7 o  14767.894  14245.879   0.00    0.88159   0.91
  14   2   4 o  5753.821   5547.030   180.00   0.88093   0.40
   7  11   3 o  9002.069   8951.951   180.00   0.87883   0.55
   7   9   5 o  6570.637   5870.612   180.00   0.87592   0.42
  13   1   5 o  14352.102  13289.775  180.00   0.87563   0.93
  10  10   2 o  279.424    278.598     0.00    0.87838   0.02
  14   6   2 o  1019.315   1020.526   180.00   0.87815   0.07
   4   2   8 o  143.793    738.119     0.00    0.87265   0.01
   3  13   1 o  29741.510  28912.924   0.00    0.87708   1.85
   9  11   1 o  13053.276  12480.315  180.00   0.87691   0.80
  15   5   1 o  2469.160   2248.707   180.00   0.87656   0.17
   6  12   2 o  16195.385  15696.051  180.00   0.87524   0.99
   6   8   6 o  12720.979  12676.887  180.00   0.86952   0.79
   0   4   8 o  26410.406  27148.027  180.00   0.86946   0.84
   3   7   7 o  22523.799  19815.936   0.00    0.86849   1.45
   9   1   7 o  15495.757  13632.159   0.00    0.86832   1.00
   2   4   8 o  182.321    311.941    180.00   0.86311   0.01
  15   3   3 o  28359.105  26325.766  180.00   0.86546   2.04
   7   5   7 o  2269.868   4718.736   180.00   0.86207   0.14
   8  10   4 o  967.075    1715.718   180.00   0.86187   0.07
   0  12   4 o  18700.910  17982.959   0.00    0.85891   0.61
   1  11   5 o  5052.041   4520.604    0.00    0.85699   0.34
  13   3   5 o  17557.844  15486.847  180.00   0.85661   1.30
  11   9   3 o  14397.600  13645.686   0.00    0.85944   1.00
  13   7   3 o  17593.840  16778.961   0.00    0.85933   1.28
  16   2   2 o  9420.729   8936.280   180.00   0.85883   0.69
   2  12   4 o  577.297    644.628     0.00    0.85278   0.04
   8  12   0 o  6389.239   6545.203   180.00   0.85533   0.23
  14   4   4 o  89.700     89.483     180.00   0.85235   0.01
  16   4   0 o  24838.307  27986.473  180.00   0.85490   0.95
   5  13   1 o  23036.086  21664.896  180.00   0.85184   1.64
_reflns_number_total                   265
_reflns_limit_h_min                    0
_reflns_limit_h_max                    16
_reflns_limit_k_min                    0
_reflns_limit_k_max                    13
_reflns_limit_l_min                    0
_reflns_limit_l_max                    8
_reflns_d_resolution_high              0.852
_reflns_d_resolution_low               5.675
#--eof--eof--eof--eof--eof--eof--eof--eof--eof--eof--eof--eof--eof--eof--eof--#
